# Supplementary material for: Thioredoxin system modulates metabolic and stomatal responses to elevated CO2 in Arabidopsis
Source: New Phytol. 2026 May 29;251(4):1774–91. doi: 10.1111/nph.71302 (PMC13373855; doi:10.1111/nph.71302)
Supplement: Supplementary file 2 — Table S1 Pearson's correlation matrix for all variables analyzed in this study. Table S2 P‐values associated with the correlation analysis presented in Table S1. Please note: Wiley is not responsible for the content or functionality of any Supporting Information supplied by the authors. Any queries (other than missing material) should be directed to the New Phytologist Central Office. [file NPH-251-1774-s001.xlsx]

## Sheet: Supporting Information
New Phytologist Supporting Information
Article title:	Thioredoxin system modulates metabolic and stomatal responses to elevated CO2 in Arabidopsis
Authors:	Paula da Fonseca-Pereira#1, Domingos F. Mélo. Neto#1, Rita de Cássia Monteiro-Batista1, Daniel Gomes Coelho1, Jaciara Lana-Costa1, Leonardo Perez de Souza2, Ina Krahnert2, Danilo M. Daloso3, Jorge Gago4, Alisdair R. Fernie2, Wagner L. Araújo1, Adriano Nunes-Nesi*1
Article acceptance date:	6 May 2026

## Sheet: Table S1
Table S1. Pearson correlation matrix for all variables analyzed in this study. Values correspond to correlation coefficients (r)
	Sinapoyl.malate_342	StomatalIndex	SD	PavementCell	Root-ShootRatio	Glycine	gs	gs-SD	Glyceric acid	Aspartic acid	Pyruvic acid	Glycerol	Urea	Glutamic acid	Asparagine	Threonine	Proline	Serine	Galactinol	Raffinose	Glucose D-	Trehalose	Butyric acid	Tyrosine	Lysine	Isoleucine	Phenylalanine	Alanine	Fucose	Methionine	Valine	?-Alanine	Fumaric acid	NADP-NADPHratio	Dehydroascorbic acid dimer	RosetteDryWeitgh	RootDryWeight	Anthocyanin_A4	Anthocyanin_A8	Anthocyanin_A11	Anthocyanin_A10	An	Starch	WUEi	NAD+ NADHRatio	GlucosinolateS_478	GlucosinolateSO_466	GlucosinolateSO_424	GlucosinolateSO_438
gs	0.145606	0.126371	0.355423	0.394398	0.206036	0.443457	1	0.713875	0.353159	0.13321	-0.155493	-0.122137	0.0507034	-0.00672464	0.0441708	0.0922331	0.0138708	0.0925216	-0.216379	-0.10727	-0.145805	-0.207796	-0.326035	-0.212556	-0.378913	-0.241657	-0.281712	-0.279739	-0.205703	-0.164983	-0.217613	-0.317608	0.0101171	-0.0943332	-0.216663	-0.272379	-0.267077	-0.27171	-0.38519	-0.37297	-0.360625	-0.319901	-0.485652	-0.921278	-0.40568	0.0365899	-0.184315	-0.0735355	0.0323419
gs-SD	-0.0646036	-0.270513	-0.137037	-0.0305747	0.31858	0.379604	0.713875	1	0.375239	0.107741	-0.0406522	0.0579349	0.104863	0.0147788	0.0672813	-0.0439992	-0.126534	-0.0359668	-0.342932	-0.304427	-0.116623	-0.0389739	-0.254858	-0.238908	-0.312359	-0.204319	-0.309542	-0.243973	-0.190197	-0.108613	-0.177301	-0.206989	-0.0934576	-0.232379	-0.211436	-0.404322	-0.310865	-0.152446	-0.298989	-0.252665	-0.233603	-0.212576	-0.411934	-0.651194	-0.475553	0.122989	-0.104278	-0.0704539	0.0463314
Glycine	0.165052	0.204109	0.253941	0.228027	0.259292	1	0.443457	0.379604	0.437488	0.356444	0.220603	0.225702	0.445047	0.117632	0.0996468	0.0442201	-0.0346347	0.106603	-0.356007	-0.218756	-0.298546	-0.214584	-0.398254	-0.248103	-0.339333	-0.272793	-0.282072	-0.0919189	-0.206758	-0.0973851	-0.146509	-0.256053	-0.108512	-0.0491379	-0.163987	-0.389523	-0.275469	-0.347616	-0.484341	-0.45762	-0.457277	-0.45222	-0.310994	-0.535941	-0.362335	-0.00542419	-0.280092	-0.144432	-0.0965899
PavementCell	0.116008	0.50678	0.909759	1	0.070911	0.228027	0.394398	-0.0305747	0.0512172	0.128711	-0.0528588	0.0254575	0.0135868	0.0046946	0.0132026	0.0826878	0.00515454	0.0507087	-0.054881	0.0341213	-0.233045	-0.334092	-0.208673	-0.170526	-0.307983	-0.262468	-0.241092	-0.188324	-0.242621	-0.153476	-0.221343	-0.273561	0.0361028	0.0555056	-0.0977563	-0.0307309	-0.0242911	-0.176103	-0.247612	-0.211568	-0.227804	-0.24427	-0.23674	-0.411828	-0.172219	-0.0642858	-0.163483	-0.0704143	-0.0456592
SD	0.257818	0.742958	1	0.909759	0.106313	0.253941	0.355423	-0.137037	-0.00656048	0.0536479	-0.0758253	0.00255404	-0.00460327	-0.0694826	-0.0898204	0.00427001	-0.0062474	0.0193731	-0.0378477	0.091434	-0.266605	-0.391854	-0.246534	-0.224347	-0.404127	-0.375184	-0.296597	-0.30437	-0.313033	-0.26964	-0.343548	-0.429086	0.0558025	0.124751	-0.127466	-0.0537027	-0.0104475	-0.252159	-0.282443	-0.287967	-0.304768	-0.27649	-0.221442	-0.394264	-0.157229	-0.050931	-0.237602	-0.0557462	-0.0542665
Glyceric acid	0.205396	0.0108322	-0.00656048	0.0512172	0.219545	0.437488	0.353159	0.375239	1	0.546299	0.241954	0.0304289	0.219767	0.24377	0.196505	0.258444	0.153796	0.22528	-0.261716	-0.151125	-0.264187	-0.0105688	-0.377907	-0.36561	-0.35006	-0.301292	-0.344115	-0.0836282	-0.0245419	0.0754914	-0.121577	-0.098891	0.0826386	-0.164361	-0.306404	-0.621567	-0.504354	-0.365748	-0.455741	-0.362695	-0.33665	-0.528973	-0.437468	-0.496115	-0.443975	0.224432	-0.0326912	0.155899	0.299167
ETR	-0.169533	0.253295	0.326228	0.292245	0.216727	0.00800347	0.30144	0.263657	-0.0678493	-0.352668	-0.188976	-0.0409693	-0.0915247	-0.204601	-0.150737	-0.0813343	0.0488046	-0.0221471	0.102461	0.105116	0.207877	0.0739622	0.0248803	0.0278259	-0.0995987	-0.00906119	-0.0239241	-0.272208	-0.0882931	-0.108353	-0.0667903	-0.165914	0.0503227	-0.0175906	-0.219898	0.18119	0.237998	0.144915	0.163351	0.163134	0.177557	0.478089	0.117218	-0.0418833	-0.0491102	0.153802	0.20385	0.192307	0.211504
Root-ShootRatio	-0.0570304	0.216073	0.106313	0.070911	1	0.259292	0.206036	0.31858	0.219545	0.151125	0.00665996	0.0676659	0.139459	-0.293629	-0.324854	-0.270298	-0.32051	-0.40446	-0.465749	-0.422312	-0.441125	-0.450769	-0.462857	-0.526969	-0.540178	-0.480204	-0.533004	-0.592682	-0.506821	-0.422461	-0.463731	-0.531285	-0.333021	-0.334423	-0.546284	-0.267185	0.110057	-0.247588	-0.403384	-0.423745	-0.407379	-0.266306	-0.427658	-0.272074	-0.369706	-0.137664	-0.29238	-0.32986	-0.244686
Sinapoyl.malate_342	1	0.276695	0.257818	0.116008	-0.0570304	0.165052	0.145606	-0.0646036	0.205396	0.172015	-0.0447405	-0.0637787	-0.202756	0.170751	0.180415	0.215486	0.167953	0.214234	0.117937	0.31487	-0.000207512	0.0788502	0.0457715	-0.0650764	-0.176741	-0.160795	-0.0484387	-0.0606937	0.0851087	0.0388715	-0.0311577	-0.114604	0.304947	0.159755	0.339966	-0.155256	-0.133668	-0.220301	-0.185651	-0.26253	-0.278887	-0.422461	-0.21775	-0.288434	-0.110581	0.0176584	-0.364963	0.0880706	0.0165638
Aspartic acid	0.172015	-0.025363	0.0536479	0.128711	0.151125	0.356444	0.13321	0.107741	0.546299	1	0.0299974	0.0843262	0.209045	0.50879	0.4972	0.417096	0.131856	0.280091	-0.352727	-0.245866	-0.401121	-0.275589	-0.138718	-0.179782	-0.0872366	-0.109894	-0.133501	0.128663	0.0403693	0.330855	0.0858536	0.0317129	-0.34216	-0.23338	-0.172004	-0.498901	-0.385089	-0.437622	-0.456656	-0.440587	-0.463235	-0.5725	-0.482391	-0.340229	-0.382635	-0.204916	-0.336434	-0.228293	-0.20469
Ornithine	-0.146599	-0.122407	-0.073112	-0.017307	0.0651055	0.461607	0.130775	0.150211	0.135361	0.44938	0.241718	0.219702	0.514836	0.431747	0.478303	0.246187	0.0694124	0.212199	-0.194976	-0.200439	-0.141292	-0.162385	-0.0299236	0.310676	0.34788	0.237152	0.2532	0.172821	0.172232	0.391218	0.25575	0.290268	-0.286769	-0.192921	-0.121344	-0.223555	-0.209074	-0.0824739	-0.118468	-0.120442	-0.143021	-0.110132	-0.0378294	-0.148514	-0.0511678	-0.10219	-0.0380265	-0.162658	-0.174008
StomatalIndex	0.276695	1	0.742958	0.50678	0.216073	0.204109	0.126371	-0.270513	0.0108322	-0.025363	-0.1392	-0.0301146	0.0264507	-0.159838	-0.103958	-0.115525	0.0129331	0.0053354	0.0372093	0.165301	-0.170603	-0.341482	-0.208646	-0.184031	-0.344053	-0.345296	-0.223412	-0.365347	-0.173585	-0.274093	-0.328911	-0.439138	0.0906179	0.18775	-0.146505	-0.0234934	0.113926	-0.268199	-0.220698	-0.261734	-0.261271	-0.213505	-0.086656	-0.187468	-0.0833846	-0.0240366	-0.198252	0.0545964	0.00184458
Serine	0.214234	0.0053354	0.0193731	0.0507087	-0.40446	0.106603	0.0925216	-0.0359668	0.22528	0.280091	-0.200344	-0.230538	-0.0313172	0.66393	0.627807	0.842097	0.845959	1	0.563139	0.615908	0.543126	0.375345	0.253761	0.438169	0.399613	0.4985	0.539294	0.494088	0.655244	0.591962	0.652511	0.504741	0.286808	0.145173	0.282081	0.0988468	-0.0554982	0.207014	0.238571	0.307155	0.285909	0.0313	0.248033	-0.0602411	0.139514	0.170576	0.329818	0.57501	0.47358
Threonine	0.215486	-0.115525	0.00427001	0.0826878	-0.270298	0.0442201	0.0922331	-0.0439992	0.258444	0.417096	-0.16995	-0.301762	-0.102291	0.633238	0.557739	1	0.820234	0.842097	0.431116	0.486106	0.355538	0.221104	0.128213	0.273665	0.330459	0.398504	0.381192	0.534947	0.477854	0.517266	0.578252	0.40784	0.0338416	-0.025607	0.096831	0.0564122	-0.0783522	0.156029	0.203987	0.252652	0.213347	0.0127037	0.111689	-0.0676465	0.140682	-0.0739774	0.244423	0.391936	0.292645
Nicotinic acid	-0.0412339	-0.22224	-0.0963298	0.0707625	-0.119045	-0.0481887	0.0817919	0.126408	0.281528	0.0731437	0.210892	-0.00760712	0.106869	-0.120493	0.19653	0.0338105	-0.148414	0.0749863	0.156445	0.117256	0.00415341	0.0964656	0.0550398	0.247107	0.143718	0.202166	0.180544	-0.212149	0.361381	0.329921	0.108664	0.322629	0.235032	-0.0897005	0.305022	-0.119575	-0.122141	0.176745	0.0372662	0.127311	0.153674	-0.0997021	-0.2223	-0.105538	-0.133867	0.0906544	0.192987	0.132904	0.251408
Putrescine	-0.0397433	-0.261133	-0.152165	-0.0340638	-0.0931072	0.0442022	0.0634227	0.162509	0.0648491	0.280209	-0.044487	-0.0970581	0.0520475	0.27395	0.488854	0.417491	0.366195	0.321887	0.173256	0.15671	0.148914	0.257196	0.144927	0.18282	0.23346	0.296246	0.238604	0.356431	0.226018	0.438032	0.400834	0.393993	-0.360516	0.14315	0.0810418	0.0760724	0.124868	0.33233	0.166507	0.276157	0.228474	-0.070898	-0.0413224	-0.0792037	-0.182931	-0.24563	0.0389101	0.197281	0.147861
Urea	-0.202756	0.0264507	-0.00460327	0.0135868	0.139459	0.445047	0.0507034	0.104863	0.219767	0.209045	0.447846	0.506806	1	0.122651	0.137957	-0.102291	-0.177679	-0.0313172	-0.218674	-0.170251	-0.248854	-0.105424	-0.263664	0.119047	0.0378179	-0.056383	-0.0297402	-0.0761209	-0.102012	-0.0256631	-0.082686	-0.0410514	-0.00154412	0.0278203	0.000338428	-0.185415	-0.0797048	-0.153786	-0.216939	-0.17667	-0.153479	-0.204595	-0.111981	-0.124035	-0.257226	0.0995788	0.0462461	-0.0443492	0.0179744
GlucosinolateSO_452	-0.100136	-0.0787436	-0.118717	-0.0879807	-0.121846	-0.0853908	0.0464878	0.108036	0.376961	-0.1717	0.203529	-0.247785	0.0833749	0.109745	-0.0625917	0.243156	0.371073	0.351048	0.227312	0.24678	0.289789	0.246739	-0.138605	-0.013565	-0.0762525	-0.0296734	0.015901	0.00590127	0.17993	-0.014127	-0.00614927	0.0460758	0.360569	-0.085503	-0.0910926	-0.0552215	-0.0186659	0.378192	0.290324	0.432283	0.483405	0.0414436	0.0447638	-0.0197122	-0.0532519	0.6593	0.800164	0.84234	0.954438
Asparagine	0.180415	-0.103958	-0.0898204	0.0132026	-0.324854	0.0996468	0.0441708	0.0672813	0.196505	0.4972	-0.0581775	0.100997	0.137957	0.774046	1	0.557739	0.461177	0.627807	0.354016	0.353016	0.310571	0.344286	0.51143	0.538552	0.543982	0.522803	0.527228	0.561957	0.569114	0.788345	0.670156	0.603975	0.0176164	0.170879	0.333982	0.0696475	-0.041414	0.0978896	0.151552	0.171158	0.122943	-0.00268724	0.100474	-0.0359965	-0.00413797	-0.119406	-0.0866793	0.213669	0.0775013
GlucosinolateS_478	0.0176584	-0.0240366	-0.050931	-0.0642858	-0.137664	-0.00542419	0.0365899	0.122989	0.224432	-0.204916	0.230251	-0.055849	0.0995788	0.0613615	-0.119406	-0.0739774	0.0674813	0.170576	0.0268687	0.0228887	0.163739	0.12244	-0.0317152	-0.0118624	-0.050065	-0.137733	-0.0284986	-0.142959	0.0770783	-0.0640593	-0.159972	-0.00599622	0.381232	-0.0638434	0.0492303	-0.191109	-0.154282	0.0984587	0.116647	0.146423	0.195835	-0.012443	0.0704811	-0.0340124	0.0537035	1	0.559956	0.602743	0.676981
GlucosinolateSO_438	0.0165638	0.00184458	-0.0542665	-0.0456592	-0.244686	-0.0965899	0.0323419	0.0463314	0.299167	-0.20469	0.12165	-0.277957	0.0179744	0.202959	0.0775013	0.292645	0.460955	0.47358	0.38186	0.400115	0.411662	0.354821	0.0274353	0.131549	0.027703	0.0803972	0.157566	0.0697938	0.294101	0.103408	0.105601	0.144911	0.43489	0.0492868	0.0693914	0.0548089	0.0364475	0.456807	0.395565	0.520377	0.559041	0.0718209	0.146258	0.00393173	-0.00846213	0.676981	0.767907	0.947422	1
Proline	0.167953	0.0129331	-0.0062474	0.00515454	-0.32051	-0.0346347	0.0138708	-0.126534	0.153796	0.131856	-0.125944	-0.30055	-0.177679	0.536162	0.461177	0.820234	1	0.845959	0.645524	0.691778	0.650676	0.45103	0.253223	0.30755	0.35782	0.426752	0.45843	0.583727	0.554803	0.472576	0.601113	0.423983	0.262665	0.27072	0.12384	0.243837	0.0848712	0.286856	0.323766	0.376746	0.353292	0.166505	0.400257	0.0573888	0.233601	0.0674813	0.400619	0.57322	0.460955
Fumaric acid	0.304947	0.0906179	0.0558025	0.0361028	-0.333021	-0.108512	0.0101171	-0.0934576	0.0826386	-0.34216	0.202637	-0.00147429	-0.00154412	0.0554548	0.0176164	0.0338416	0.262665	0.286808	0.572293	0.646787	0.489831	0.45417	0.243487	0.246407	0.106288	0.116476	0.228672	0.0235671	0.436466	0.0858557	0.0823553	0.127543	1	0.308815	0.576148	0.229268	0.0671279	0.110058	0.226417	0.208194	0.246188	0.121762	0.293996	0.0419883	0.138752	0.381232	0.28597	0.415872	0.43489
Rdark	0.0498717	-0.30891	-0.162791	-0.116105	-0.0774509	0.0594771	0.00909077	0.107771	-0.143345	-0.0192188	-0.133324	-0.0364119	0.0016779	0.262332	0.171163	0.13459	0.0300936	0.0813361	0.09408	0.0135712	0.102969	0.208612	0.156709	0.162601	0.214781	0.226187	0.18259	0.245342	0.0324429	0.17669	0.216395	0.244126	0.0131788	0.152983	0.145761	0.301062	0.258163	0.226239	0.275665	0.225076	0.176153	0.116025	0.144923	0.0404439	0.121925	-0.0664166	-0.124786	0.0202759	-0.066037
ChlorophyllB	-0.0397286	-0.148922	-0.121903	-0.0469481	-0.115288	-0.0180801	0.00579632	0.0507535	0.187483	0.20373	-0.274898	-0.208088	-0.137845	0.29303	0.270638	0.542407	0.502106	0.563866	0.234108	0.198251	0.269133	0.10901	-0.0316679	0.194591	0.21518	0.296415	0.274898	0.228969	0.400368	0.356058	0.377117	0.422097	-0.0739808	-0.0267423	0.00144215	-0.0391618	-0.0365149	0.305521	0.225412	0.312402	0.300126	-0.00183445	0.213572	-0.00533189	0.138958	0.0850565	0.352747	0.454099	0.423303
NADH	0.00139604	-0.0842312	-0.283897	-0.325771	0.00999544	0.273265	0.000109758	0.138945	0.370975	0.310086	-0.081212	0.100647	0.0983855	0.315342	0.229278	0.278446	0.289396	0.426659	0.0374652	0.0504106	0.0657151	0.137814	-0.0118542	0.00990397	0.0220915	0.0971188	0.0700799	0.143476	0.209774	0.213409	0.248118	0.162998	-0.0104235	-0.0342256	0.0162127	-0.172165	-0.105349	-0.017671	0.0235027	0.0552536	0.0488622	-0.0761052	-0.0306995	-0.0313261	-0.212578	0.232835	0.116146	0.332413	0.31137
Glutamic acid	0.170751	-0.159838	-0.0694826	0.0046946	-0.293629	0.117632	-0.00672464	0.0147788	0.24377	0.50879	-0.0304378	0.110917	0.122651	1	0.774046	0.633238	0.536162	0.66393	0.209607	0.243592	0.242578	0.272384	0.388547	0.340872	0.378349	0.354133	0.370332	0.632869	0.357124	0.576045	0.548189	0.432501	0.0554548	0.0397257	0.182681	0.0196714	-0.107307	-0.0328937	0.0895245	0.123944	0.0777646	-0.0880433	0.124948	-0.0308274	0.00211102	0.0613615	0.0272698	0.308785	0.202959
Sinapoyl.glucoside_387	-0.350938	-0.394366	-0.394011	-0.347174	-0.248485	-0.125956	-0.0265439	0.175056	0.0311717	-0.0625482	0.00657326	-0.0893116	0.0427488	0.275329	0.0918134	0.120607	0.101845	0.22797	-0.102995	-0.220556	0.122602	0.0660648	0.00409255	0.157331	0.235542	0.173215	0.164874	0.211262	0.159862	0.148248	0.167348	0.314375	-0.156517	-0.243275	-0.185156	-0.128557	-0.232514	0.185494	0.228292	0.292008	0.311866	0.159677	0.110607	0.0865121	0.226768	0.49341	0.516432	0.379597	0.426892
Shikimic acid	0.0481597	-0.173284	-0.250369	-0.182767	-0.226566	0.0984648	-0.0278356	0.087991	0.450082	0.00737717	0.294071	0.0213206	0.0840532	0.310736	0.146638	0.271081	0.433716	0.442843	0.221771	0.251779	0.444653	0.420651	0.00683827	0.107216	0.168605	0.168597	0.189039	0.257352	0.438448	0.258458	0.25114	0.267302	0.624822	0.0304557	0.165875	-0.125232	-0.252799	-0.0703147	0.0210033	0.0794722	0.122705	0.0220114	0.24036	0.0310243	0.133766	0.478173	0.409524	0.380629	0.441168
Disinapoyl.glucoside_593	0.0537538	-0.131451	-0.0789267	-0.0195021	-0.325566	-0.146628	-0.0318474	0.0347401	0.0581176	-0.0806239	-0.0796563	-0.128519	-0.101193	0.250465	0.359652	0.16683	0.201374	0.266845	0.297498	0.245615	0.239965	0.318061	0.28059	0.233663	0.140266	0.203533	0.208605	0.258287	0.177707	0.251669	0.240945	0.2775	0.0287536	0.108872	0.224292	0.166353	0.135082	0.57409	0.465012	0.58274	0.566502	0.00616809	0.0429193	0.0276902	-0.0577372	0.178057	0.282298	0.633541	0.599737
GlucosinolateSO_424	0.0880706	0.0545964	-0.0557462	-0.0704143	-0.32986	-0.144432	-0.0735355	-0.0704539	0.155899	-0.228293	-0.00513042	-0.287513	-0.0443492	0.308785	0.213669	0.391936	0.57322	0.57501	0.54003	0.536577	0.537392	0.463542	0.211209	0.274039	0.187051	0.237548	0.325162	0.233594	0.391817	0.233879	0.27733	0.276363	0.415872	0.200064	0.188156	0.217824	0.16293	0.521279	0.528847	0.624135	0.635315	0.194738	0.314855	0.138026	0.0888729	0.602743	0.707641	1	0.947422
ChlorophyllA	-0.075356	-0.18783	-0.185677	-0.106648	-0.0357648	-0.00821778	-0.0758197	0.0326665	0.212052	0.280451	-0.228358	-0.16133	-0.105915	0.291591	0.24246	0.446678	0.396374	0.484583	0.103609	0.0641117	0.13622	0.0247415	-0.0505531	0.127889	0.163694	0.222711	0.202228	0.166391	0.326302	0.303189	0.30714	0.383535	-0.174667	-0.120776	-0.0420282	-0.147841	-0.0986383	0.242626	0.134809	0.220528	0.20676	-0.108076	0.135276	0.0155325	0.109802	0.12085	0.300649	0.378103	0.371574
NADP-NADPHratio	0.159755	0.18775	0.124751	0.0555056	-0.334423	-0.0491379	-0.0943332	-0.232379	-0.164361	-0.23338	0.0283927	0.0939883	0.0278203	0.0397257	0.170879	-0.025607	0.27072	0.145173	0.471595	0.464012	0.345861	0.52236	0.315445	0.202592	0.195108	0.244192	0.271189	0.272954	0.232171	0.262631	0.281714	0.294322	0.308815	1	0.371554	0.392794	0.319628	0.0495504	0.113101	0.0955107	0.0652608	0.202046	0.403379	0.157455	0.0131455	-0.0638434	-0.105267	0.200064	0.0492868
Protein	0.0295632	-0.081743	-0.0415631	0.0285598	-0.255691	-0.121593	-0.101488	-0.144243	-0.0312218	0.114113	-0.168491	-0.0954107	-0.142398	0.283813	0.208325	0.471082	0.415914	0.396964	0.12915	0.0722001	0.242068	0.0260695	0.134814	0.288408	0.351542	0.292766	0.31949	0.28178	0.287779	0.333066	0.357071	0.371129	-0.22694	-0.132189	-0.0545166	0.0470846	-0.0436188	0.218783	0.329334	0.315981	0.309416	0.166802	0.199165	0.148641	0.38701	0.231242	0.403089	0.356078	0.289514
Raffinose	0.31487	0.165301	0.091434	0.0341213	-0.422312	-0.218756	-0.10727	-0.304427	-0.151125	-0.245866	-0.050528	-0.203232	-0.170251	0.243592	0.353016	0.486106	0.691778	0.615908	0.946905	1	0.706591	0.549746	0.492227	0.497383	0.390659	0.443043	0.548119	0.371911	0.655355	0.386896	0.492827	0.402233	0.646787	0.464012	0.56549	0.534525	0.363671	0.413928	0.489278	0.484611	0.466071	0.319744	0.493375	0.215987	0.333127	0.0228887	0.308212	0.536577	0.400115
Glycerol	-0.0637787	-0.0301146	0.00255404	0.0254575	0.0676659	0.225702	-0.122137	0.0579349	0.0304289	0.0843262	0.171321	1	0.506806	0.110917	0.100997	-0.301762	-0.30055	-0.230538	-0.204261	-0.203232	-0.175362	-0.132852	0.0362678	0.130348	0.0727804	-0.00823902	-0.0162958	-0.0152012	-0.162733	-0.0143704	0.000854853	-0.0188224	-0.00147429	0.0939883	0.200093	-0.140203	-0.0306013	-0.333337	-0.269968	-0.252448	-0.256962	-0.0588802	-0.0356242	0.0723156	-0.098481	-0.055849	-0.261665	-0.287513	-0.277957
NADP+	-0.0748748	-0.0418444	-0.00919875	-0.0345002	-0.114037	-0.0294668	-0.12666	-0.145207	-0.06553	-0.0300902	-0.00111852	-0.0380105	-0.152286	0.20886	0.0181434	0.169172	0.218557	0.227625	0.00447182	-0.0559734	0.136306	0.113277	0.0343441	0.145599	0.250364	0.225233	0.239276	0.171953	0.128211	0.243088	0.240919	0.251349	-0.0216395	0.045365	-0.132388	-0.0528421	-0.190591	-0.0202962	0.135745	0.0952001	0.0937178	0.21968	0.288145	0.190231	0.311711	0.137714	0.11939	0.0191557	-0.0381865
Glucose D-	-0.000207512	-0.170603	-0.266605	-0.233045	-0.441125	-0.298546	-0.145805	-0.116623	-0.264187	-0.401121	-0.172326	-0.175362	-0.248854	0.242578	0.310571	0.355538	0.650676	0.543126	0.782781	0.706591	1	0.694475	0.606749	0.598589	0.596196	0.67329	0.693751	0.493573	0.654251	0.474473	0.664547	0.550353	0.489831	0.345861	0.485875	0.604017	0.377807	0.530711	0.620791	0.620288	0.62519	0.604806	0.658767	0.363439	0.415139	0.163739	0.48136	0.537392	0.411662
GSH-GSSHRatio	-0.222622	-0.028575	-0.115497	-0.0778074	0.0513934	-0.0288826	-0.149209	-0.0175255	0.113423	0.148964	0.0356605	-0.0769932	0.025572	0.176793	0.197162	0.249146	0.229068	0.1964	0.130924	0.0744032	0.180344	0.173411	0.123031	0.14836	0.235879	0.224157	0.209503	0.17617	0.22818	0.301107	0.260673	0.21966	-0.080265	-0.179221	-0.0298015	-0.047995	-0.072028	0.122937	0.129839	0.223771	0.220989	0.0702219	0.0673153	0.146695	0.0414186	0.00179159	0.247426	0.157396	0.165662
Fructose	-0.207722	-0.157841	-0.335831	-0.324475	-0.220008	-0.132806	-0.151894	-0.0844705	-0.166267	-0.291612	-0.069114	-0.0728149	-0.0379474	0.322842	0.222105	0.276491	0.547797	0.457563	0.501483	0.415359	0.795885	0.444222	0.394025	0.476235	0.528955	0.545886	0.591095	0.461049	0.538908	0.345067	0.54499	0.438381	0.320416	0.099668	0.137271	0.409107	0.254071	0.278502	0.392336	0.398308	0.411872	0.512176	0.598775	0.330227	0.454931	0.240589	0.500254	0.401698	0.319715
GSSH	-0.413009	-0.4417	-0.355731	-0.219435	-0.120654	-0.139986	-0.152538	0.012647	0.0667358	0.131278	-0.00750746	0.0446542	0.220952	0.205756	0.0895961	0.151171	-0.0147381	0.0587326	0.00680376	-0.0884476	0.00465503	0.0456444	0.0713606	0.208861	0.355378	0.241754	0.212393	0.22522	0.17268	0.186551	0.157896	0.333051	0.0251698	-0.237562	-0.0492047	0.0665864	0.0271276	0.0777056	0.118081	0.144274	0.125545	0.243097	0.212256	0.220286	0.169278	-0.0528938	0.155251	-0.116828	-0.0843899
Sorbose	-0.204739	-0.144905	-0.320758	-0.310688	-0.209731	-0.109467	-0.154354	-0.0753327	-0.163101	-0.281218	-0.061135	-0.0329619	-0.0220856	0.319875	0.219313	0.252675	0.527194	0.447154	0.475	0.391972	0.781739	0.42275	0.382898	0.468639	0.516642	0.537648	0.582986	0.444117	0.529385	0.337238	0.537116	0.420735	0.319934	0.0927909	0.139435	0.381667	0.247671	0.256248	0.373222	0.379374	0.394603	0.490239	0.584198	0.323166	0.435173	0.242407	0.477245	0.386015	0.307316
Pyruvic acid	-0.0447405	-0.1392	-0.0758253	-0.0528588	0.00665996	0.220603	-0.155493	-0.0406522	0.241954	0.0299974	1	0.171321	0.447846	-0.0304378	-0.0581775	-0.16995	-0.125944	-0.200344	-0.118475	-0.050528	-0.172326	0.108156	-0.19337	-0.158568	-0.131556	-0.258885	-0.222855	-0.0436338	-0.0539182	-0.0370336	-0.204672	-0.0774026	0.202637	0.0283927	-0.0291643	-0.184983	-0.170298	0.00190138	-0.0665545	-0.0499897	0.0103368	-0.188826	-0.0995257	0.0453255	-0.1031	0.230251	0.190194	-0.00513042	0.12165
Methionine	0.0388715	-0.274093	-0.26964	-0.153476	-0.422461	-0.0973851	-0.164983	-0.108613	0.0754914	0.330855	-0.0370336	-0.0143704	-0.0256631	0.576045	0.788345	0.517266	0.472576	0.591962	0.467169	0.386896	0.474473	0.557378	0.632072	0.668152	0.743993	0.760365	0.766152	0.55368	0.78614	1	0.825825	0.844101	0.0858557	0.262631	0.396497	0.170472	0.0338969	0.175521	0.332219	0.338662	0.30429	0.240011	0.32545	0.22885	0.15296	-0.0640593	0.0732079	0.233879	0.103408
StomatalLength	0.300503	0.294094	-0.0379917	-0.23673	-0.151569	-0.181758	-0.166637	-0.304385	-0.211282	-0.177796	-0.0276401	-0.0165841	-0.108244	0.0405118	-0.00333465	0.0124153	0.159474	0.131907	0.31295	0.407231	0.180096	0.0132137	0.103363	0.0408456	-0.0462314	-0.0301984	0.0516782	0.0226644	0.116891	-0.1378	0.0152906	-0.0639585	0.252241	0.201353	0.238024	0.213114	0.16446	0.0279719	0.0605345	0.0130531	0.0137033	-0.0112162	0.125474	0.127033	0.286562	-0.0411402	0.0421375	0.137239	0.0573404
Malic acid	0.0988365	-0.113166	-0.175698	-0.147977	-0.311174	-0.143636	-0.169895	-0.184734	0.0862684	-0.152483	0.328124	-0.0104789	0.0542682	0.189867	0.105848	0.21523	0.373951	0.363771	0.540253	0.570142	0.555586	0.404356	0.290814	0.349533	0.33554	0.292051	0.396226	0.183483	0.610253	0.290292	0.275632	0.303233	0.815697	0.125488	0.42719	0.211682	0.0761493	0.136681	0.293452	0.264161	0.317589	0.283079	0.368802	0.250408	0.240021	0.349086	0.468534	0.372215	0.389137
Sucrose	0.00263035	-0.182989	-0.271724	-0.27765	-0.358757	-0.174226	-0.181018	-0.12987	-0.128691	-0.367443	0.148082	-0.0657347	0.116718	0.201771	0.0512346	0.241114	0.511609	0.393104	0.47278	0.464971	0.671902	0.549177	0.22701	0.409437	0.43792	0.389262	0.471521	0.332251	0.471683	0.262318	0.369735	0.388025	0.54018	0.236719	0.264251	0.312127	0.104812	0.331434	0.460084	0.444513	0.482585	0.44563	0.653109	0.325918	0.400802	0.310665	0.537218	0.451024	0.407878
GSH	-0.403065	-0.497011	-0.435221	-0.27147	-0.0121592	0.0506615	-0.181893	0.134053	0.125444	0.294096	0.229913	0.0418017	0.221288	0.313684	0.310379	0.182345	0.0240641	0.0608955	-0.105977	-0.197905	0.0506197	0.0351176	0.119178	0.113618	0.352039	0.222668	0.160847	0.346625	0.218169	0.348623	0.23564	0.388368	-0.139737	-0.301842	-0.146086	-0.0918186	-0.125053	0.0835205	0.107006	0.118516	0.108438	0.215391	0.153219	0.232102	0.14803	-0.0432839	0.14935	-0.132689	-0.119651
GlucosinolateSO_466	-0.364963	-0.198252	-0.237602	-0.163483	-0.29238	-0.280092	-0.184315	-0.104278	-0.0326912	-0.336434	0.190194	-0.261665	0.0462461	0.0272698	-0.0866793	0.244423	0.400619	0.329818	0.363592	0.308212	0.48136	0.232928	0.0262159	0.265216	0.265584	0.234815	0.284035	0.166995	0.338449	0.0732079	0.182918	0.256672	0.28597	-0.105267	-0.00029705	0.224313	0.110409	0.580562	0.513592	0.614614	0.667407	0.4048	0.347408	0.311763	0.34098	0.559956	1	0.707641	0.767907
NADPH	-0.106776	0.00598394	-0.0868257	-0.110714	-0.0391618	0.0796442	-0.200881	-0.157525	0.0886772	0.166682	-0.0143225	0.13101	0.035574	0.0829771	-0.0618461	0.0151847	-0.0253085	0.0242317	-0.250195	-0.27671	-0.144678	-0.270586	-0.056904	0.0553177	0.136972	-0.00563059	0.0714454	0.0753765	0.0634224	0.0398577	0.0245088	0.0852036	-0.302145	-0.479715	-0.315469	-0.294223	-0.263335	-0.132012	-0.034538	-0.0376639	-0.0238787	-0.0189889	0.0739142	0.150895	0.332894	0.27748	0.209703	-0.0142246	0.0218655
Fucose	0.0851087	-0.173585	-0.313033	-0.242621	-0.506821	-0.206758	-0.205703	-0.190197	-0.0245419	0.0403693	-0.0539182	-0.162733	-0.102012	0.357124	0.569114	0.477854	0.554803	0.655244	0.694202	0.655355	0.654251	0.546122	0.547375	0.708028	0.729731	0.728068	0.806764	0.4555	1	0.78614	0.742434	0.797054	0.436466	0.232171	0.531933	0.285598	0.122996	0.291903	0.43395	0.435257	0.43084	0.337916	0.480445	0.301205	0.349401	0.0770783	0.338449	0.391817	0.294101
Trehalose	0.0788502	-0.341482	-0.391854	-0.334092	-0.450769	-0.214584	-0.207796	-0.0389739	-0.0105688	-0.275589	0.108156	-0.132852	-0.105424	0.272384	0.344286	0.221104	0.45103	0.375345	0.626469	0.549746	0.694475	1	0.574492	0.464893	0.490636	0.567974	0.552902	0.501647	0.546122	0.557378	0.600663	0.597935	0.45417	0.52236	0.462967	0.427687	0.19805	0.408964	0.523161	0.549731	0.538894	0.416899	0.543508	0.335278	0.102157	0.12244	0.232928	0.463542	0.354821
Tyrosine	-0.0650764	-0.184031	-0.224347	-0.170526	-0.526969	-0.248103	-0.212556	-0.238908	-0.36561	-0.179782	-0.158568	0.130348	0.119047	0.340872	0.538552	0.273665	0.30755	0.438169	0.617693	0.497383	0.598589	0.464893	0.68926	1	0.907993	0.889086	0.936698	0.426932	0.708028	0.668152	0.767026	0.72567	0.246407	0.202592	0.602954	0.464381	0.254122	0.39761	0.546493	0.527118	0.500394	0.511869	0.542853	0.378022	0.358265	-0.0118624	0.265216	0.274039	0.131549
Galactinol	0.117937	0.0372093	-0.0378477	-0.054881	-0.465749	-0.356007	-0.216379	-0.342932	-0.261716	-0.352727	-0.118475	-0.204261	-0.218674	0.209607	0.354016	0.431116	0.645524	0.563139	1	0.946905	0.782781	0.626469	0.62044	0.617693	0.555439	0.598074	0.669994	0.43527	0.694202	0.467169	0.593298	0.5462	0.572293	0.471595	0.557854	0.634678	0.426802	0.536804	0.643582	0.632995	0.607353	0.500729	0.635056	0.376469	0.42386	0.0268687	0.363592	0.54003	0.38186
Dehydroascorbic acid dimer	0.339966	-0.146505	-0.127466	-0.0977563	-0.546284	-0.163987	-0.216663	-0.211436	-0.306404	-0.172004	-0.0291643	0.200093	0.000338428	0.182681	0.333982	0.096831	0.12384	0.282081	0.557854	0.56549	0.485875	0.462967	0.566688	0.602954	0.495327	0.4854	0.550121	0.266389	0.531933	0.396497	0.424607	0.447308	0.576148	0.371554	1	0.380092	0.190694	0.209365	0.326917	0.291311	0.27125	0.163599	0.291488	0.23831	0.144594	0.0492303	-0.00029705	0.188156	0.0693914
Valine	-0.0311577	-0.328911	-0.343548	-0.221343	-0.463731	-0.146509	-0.217613	-0.177301	-0.121577	0.0858536	-0.204672	0.000854853	-0.082686	0.548189	0.670156	0.578252	0.601113	0.652511	0.593298	0.492827	0.664547	0.600663	0.644499	0.767026	0.82571	0.930304	0.873977	0.726368	0.742434	0.825825	1	0.835484	0.0823553	0.281714	0.424607	0.407148	0.255446	0.33851	0.450431	0.476828	0.433706	0.454448	0.521919	0.358447	0.316472	-0.159972	0.182918	0.27733	0.105601
NAD+	-0.113454	-0.128527	-0.236722	-0.238186	-0.399632	-0.0877586	-0.218898	-0.285692	-0.195689	-0.0347393	-0.211004	-0.0632868	-0.109612	0.372843	0.142648	0.313912	0.383535	0.359002	0.202983	0.113821	0.285393	0.148227	0.207363	0.332394	0.464556	0.407962	0.404126	0.54413	0.248396	0.219863	0.438475	0.384319	0.00355768	0.0889199	0.08633	0.180278	-0.0731598	0.0492878	0.22554	0.196847	0.162459	0.209575	0.457089	0.258948	0.52352	0.0855402	0.199461	0.130349	-0.0017232
An-Rdark	-0.338794	0.0936665	-0.066794	-0.0809828	-0.127238	-0.367489	-0.233813	-0.236021	-0.26106	-0.3903	-0.0280572	-0.012841	-0.146258	-0.270345	-0.137602	-0.0977048	0.0940875	-0.042312	0.28011	0.215736	0.346788	0.129927	0.240015	0.233678	0.241546	0.226421	0.232187	0.0317697	0.213646	0.0299338	0.150355	0.114606	0.0758037	0.0218367	0.00032748	0.247771	0.161669	0.180097	0.261789	0.260195	0.292436	0.616378	0.376874	0.437712	0.272404	0.0438412	0.385676	0.12187	0.10323
Isoleucine	-0.160795	-0.345296	-0.375184	-0.262468	-0.480204	-0.272793	-0.241657	-0.204319	-0.301292	-0.109894	-0.258885	-0.00823902	-0.056383	0.354133	0.522803	0.398504	0.426752	0.4985	0.598074	0.443043	0.67329	0.567974	0.679485	0.889086	0.912382	1	0.952661	0.56824	0.728068	0.760365	0.930304	0.826757	0.116476	0.244192	0.4854	0.480853	0.308114	0.407695	0.543932	0.552862	0.515021	0.572789	0.575678	0.426017	0.345573	-0.137733	0.234815	0.237548	0.0803972
GSTotal	-0.348152	-0.482969	-0.475655	-0.341308	0.0254529	-0.0141546	-0.243633	0.0629211	0.132398	0.244548	0.20941	-0.0505322	0.166885	0.228837	0.228085	0.183747	0.0236464	0.0549638	-0.0428932	-0.139278	0.0783685	0.0661298	0.123401	0.138256	0.366033	0.228336	0.197464	0.275197	0.277955	0.343156	0.214982	0.400517	-0.0730065	-0.302374	-0.101693	-0.0536656	-0.0436774	0.105339	0.13247	0.134781	0.132255	0.261468	0.173312	0.299788	0.185807	0.0106842	0.203166	-0.0695008	-0.0606532
RootDryWeight	-0.133668	0.113926	-0.0104475	-0.0242911	0.110057	-0.275469	-0.267077	-0.310865	-0.504354	-0.385089	-0.170298	-0.0306013	-0.0797048	-0.107307	-0.041414	-0.0783522	0.0848712	-0.0554982	0.426802	0.363671	0.377807	0.19805	0.322512	0.254122	0.240492	0.308114	0.305339	0.107887	0.122996	0.0338969	0.255446	0.162089	0.0671279	0.319628	0.190694	0.785087	1	0.460559	0.446123	0.426889	0.397985	0.517168	0.381991	0.423267	0.233295	-0.154282	0.110409	0.16293	0.0364475
Anthocyanin_A4	-0.220301	-0.268199	-0.252159	-0.176103	-0.247588	-0.347616	-0.27171	-0.152446	-0.365748	-0.437622	0.00190138	-0.333337	-0.153786	-0.0328937	0.0978896	0.156029	0.286856	0.207014	0.536804	0.413928	0.530711	0.408964	0.304343	0.39761	0.38682	0.407695	0.403998	0.244453	0.291903	0.175521	0.33851	0.381376	0.110058	0.0495504	0.209365	0.584268	0.460559	1	0.844985	0.890853	0.890077	0.507452	0.4346	0.422939	0.328785	0.0984587	0.580562	0.521279	0.456807
RosetteDryWeitgh	-0.155256	-0.0234934	-0.0537027	-0.0307309	-0.267185	-0.389523	-0.272379	-0.404322	-0.621567	-0.498901	-0.184983	-0.140203	-0.185415	0.0196714	0.0696475	0.0564122	0.243837	0.0988468	0.634678	0.534525	0.604017	0.427687	0.533446	0.464381	0.445721	0.480853	0.488649	0.353459	0.285598	0.170472	0.407148	0.348446	0.229268	0.392794	0.380092	1	0.785087	0.584268	0.669112	0.622443	0.590403	0.686731	0.565535	0.497057	0.412396	-0.191109	0.224313	0.217824	0.0548089
Alanine	-0.0606937	-0.365347	-0.30437	-0.188324	-0.592682	-0.0919189	-0.279739	-0.243973	-0.0836282	0.128663	-0.0436338	-0.0152012	-0.0761209	0.632869	0.561957	0.534947	0.583727	0.494088	0.43527	0.371911	0.493573	0.501647	0.509023	0.426932	0.596287	0.56824	0.536062	1	0.4555	0.55368	0.726368	0.637911	0.0235671	0.272954	0.266389	0.353459	0.107887	0.244453	0.369376	0.399333	0.343664	0.319438	0.522664	0.352106	0.387801	-0.142959	0.166995	0.233594	0.0697938
Phenylalanine	-0.0484387	-0.223412	-0.296597	-0.241092	-0.533004	-0.282072	-0.281712	-0.309542	-0.344115	-0.133501	-0.222855	-0.0162958	-0.0297402	0.370332	0.527228	0.381192	0.45843	0.539294	0.669994	0.548119	0.693751	0.552902	0.71511	0.936698	0.926165	0.952661	1	0.536062	0.806764	0.766152	0.873977	0.816927	0.228672	0.271189	0.550121	0.488649	0.305339	0.403998	0.568671	0.561396	0.528986	0.532135	0.616588	0.440972	0.405297	-0.0284986	0.284035	0.325162	0.157566
Quercetin.Glc.Rha_611	-0.685986	-0.484391	-0.510368	-0.382986	-0.0966982	-0.268731	-0.306185	-0.0518042	-0.0140901	-0.0461253	0.122264	-0.017934	0.111066	0.146428	-0.0627804	0.119029	0.111196	0.0336642	-0.0495611	-0.240289	0.139093	0.10084	0.0465495	0.123494	0.350855	0.263365	0.185504	0.328768	0.121202	0.148931	0.233881	0.334925	-0.206742	-0.247469	-0.32535	0.0389095	-0.0914223	0.182802	0.31425	0.339366	0.360137	0.434187	0.316149	0.420099	0.281569	0.187472	0.517783	0.126751	0.156675
?-Alanine	-0.114604	-0.439138	-0.429086	-0.273561	-0.531285	-0.256053	-0.317608	-0.206989	-0.098891	0.0317129	-0.0774026	-0.0188224	-0.0410514	0.432501	0.603975	0.40784	0.423983	0.504741	0.5462	0.402233	0.550353	0.597935	0.599298	0.72567	0.856133	0.826757	0.816927	0.637911	0.797054	0.844101	0.835484	1	0.127543	0.294322	0.447308	0.348446	0.162089	0.381376	0.471222	0.509438	0.462649	0.435018	0.565729	0.429464	0.411407	-0.00599622	0.256672	0.276363	0.144911
An	-0.422461	-0.213505	-0.27649	-0.24427	-0.266306	-0.45222	-0.319901	-0.212576	-0.528973	-0.5725	-0.188826	-0.0588802	-0.204595	-0.0880433	-0.00268724	0.0127037	0.166505	0.0313	0.500729	0.319744	0.604806	0.416899	0.514221	0.511869	0.581376	0.572789	0.532135	0.319438	0.337916	0.240011	0.454448	0.435018	0.121762	0.202046	0.163599	0.686731	0.517168	0.507452	0.678096	0.619227	0.609987	1	0.694234	0.663186	0.521014	-0.012443	0.4048	0.194738	0.0718209
Butyric acid	0.0457715	-0.208646	-0.246534	-0.208673	-0.462857	-0.398254	-0.326035	-0.254858	-0.377907	-0.138718	-0.19337	0.0362678	-0.263664	0.388547	0.51143	0.128213	0.253223	0.253761	0.62044	0.492227	0.606749	0.574492	1	0.68926	0.688349	0.679485	0.71511	0.509023	0.547375	0.632072	0.644499	0.599298	0.243487	0.315445	0.566688	0.533446	0.322512	0.304343	0.543273	0.45551	0.410429	0.514221	0.531213	0.468632	0.296283	-0.0317152	0.0262159	0.211209	0.0274353
Anthocyanin_A10	-0.278887	-0.261271	-0.304768	-0.227804	-0.407379	-0.457277	-0.360625	-0.233603	-0.33665	-0.463235	0.0103368	-0.256962	-0.153479	0.0777646	0.122943	0.213347	0.353292	0.285909	0.607353	0.466071	0.62519	0.538894	0.410429	0.500394	0.506306	0.515021	0.528986	0.343664	0.43084	0.30429	0.433706	0.462649	0.246188	0.0652608	0.27125	0.590403	0.397985	0.890077	0.942793	0.989657	1	0.609987	0.531951	0.535266	0.378119	0.195835	0.667407	0.635315	0.559041
Anthocyanin_A11	-0.26253	-0.261734	-0.287967	-0.211568	-0.423745	-0.45762	-0.37297	-0.252665	-0.362695	-0.440587	-0.0499897	-0.252448	-0.17667	0.123944	0.171158	0.252652	0.376746	0.307155	0.632995	0.484611	0.620288	0.549731	0.45551	0.527118	0.543727	0.552862	0.561396	0.399333	0.435257	0.338662	0.476828	0.509438	0.208194	0.0955107	0.291311	0.622443	0.426889	0.890853	0.953821	1	0.989657	0.619227	0.561252	0.548811	0.392229	0.146423	0.614614	0.624135	0.520377
Lysine	-0.176741	-0.344053	-0.404127	-0.307983	-0.540178	-0.339333	-0.378913	-0.312359	-0.35006	-0.0872366	-0.131556	0.0727804	0.0378179	0.378349	0.543982	0.330459	0.35782	0.399613	0.555439	0.390659	0.596196	0.490636	0.688349	0.907993	1	0.912382	0.926165	0.596287	0.729731	0.743993	0.82571	0.856133	0.106288	0.195108	0.495327	0.445721	0.240492	0.38682	0.563631	0.543727	0.506306	0.581376	0.634732	0.537969	0.461619	-0.050065	0.265584	0.187051	0.027703
Anthocyanin_A8	-0.185651	-0.220698	-0.282443	-0.247612	-0.403384	-0.484341	-0.38519	-0.298989	-0.455741	-0.456656	-0.0665545	-0.269968	-0.216939	0.0895245	0.151552	0.203987	0.323766	0.238571	0.643582	0.489278	0.620791	0.523161	0.543273	0.546493	0.563631	0.543932	0.568671	0.369376	0.43395	0.332219	0.450431	0.471222	0.226417	0.113101	0.326917	0.669112	0.446123	0.844985	1	0.953821	0.942793	0.678096	0.596416	0.582629	0.447853	0.116647	0.513592	0.528847	0.395565
Kaempferol.Glc.Rha_595	-0.54791	-0.4053	-0.49275	-0.398877	-0.306963	-0.282441	-0.404149	-0.186955	-0.0626335	-0.0627502	0.111339	-0.00304551	0.0328885	0.213476	0.0213405	0.199263	0.210852	0.185732	0.095943	-0.071693	0.240614	0.199416	0.132727	0.272766	0.496552	0.395551	0.348556	0.410869	0.338115	0.284983	0.375893	0.481372	-0.0404964	-0.115115	-0.113876	0.0764179	-0.127035	0.134935	0.333186	0.346981	0.361027	0.461099	0.451936	0.508534	0.399142	0.182712	0.495482	0.143166	0.126357
NAD+ NADHRatio	-0.110581	-0.0833846	-0.157229	-0.172219	-0.369706	-0.362335	-0.40568	-0.475553	-0.443975	-0.382635	-0.1031	-0.098481	-0.257226	0.00211102	-0.00413797	0.140682	0.233601	0.139514	0.42386	0.333127	0.415139	0.102157	0.296283	0.358265	0.461619	0.345573	0.405297	0.387801	0.349401	0.15296	0.316472	0.411407	0.138752	0.0131455	0.144594	0.412396	0.233295	0.328785	0.447853	0.392229	0.378119	0.521014	0.600192	0.534337	1	0.0537035	0.34098	0.0888729	-0.00846213
Quercetin.Glc.Rha.Rha_757.2	-0.641676	-0.48029	-0.510096	-0.380745	-0.227614	-0.446176	-0.416027	-0.165467	-0.184016	-0.258725	0.0871326	-0.116359	-0.00331269	0.135569	-0.00608213	0.147144	0.217066	0.090969	0.227577	0.0104038	0.352953	0.30698	0.25221	0.291079	0.477878	0.400008	0.349409	0.4168	0.237448	0.218734	0.342815	0.445929	-0.0747895	-0.124644	-0.144093	0.31191	0.146112	0.503845	0.63739	0.66771	0.677381	0.612885	0.502359	0.580222	0.376628	0.224568	0.649827	0.363723	0.339842
Succinic acid	-0.154563	-0.264999	-0.367294	-0.271378	-0.370276	-0.387593	-0.419628	-0.289255	-0.103528	-0.297771	0.288117	0.0259919	-0.0521078	0.090676	0.173478	0.0103781	0.201822	0.0967789	0.585966	0.476094	0.557866	0.555621	0.509335	0.379931	0.481032	0.398099	0.421827	0.394806	0.536285	0.349431	0.360861	0.464028	0.620768	0.282664	0.41381	0.427372	0.211527	0.289384	0.468813	0.422515	0.443798	0.512717	0.585367	0.541949	0.37389	0.131725	0.319086	0.21413	0.155798
StomatalWidth	-0.0456857	0.242469	-0.173111	-0.314441	0.0128421	-0.231559	-0.424179	-0.335065	-0.215377	-0.00620848	-0.0751277	0.154026	0.0258796	0.00570889	-0.0115089	-0.0558943	0.0630607	0.060986	0.1612	0.189219	0.0720909	-0.0652941	0.122614	0.0816463	0.0717051	0.0521393	0.116501	0.0378753	0.130354	-0.0281551	0.0868504	-0.0485499	0.0535482	-0.0216495	0.129963	0.0854116	0.22795	0.0225778	0.121411	0.0964534	0.112559	0.0800059	0.0725403	0.367928	0.19455	-0.0763058	0.0788863	0.055905	-0.000424158
Citric acid	0.0188837	-0.2453	-0.178145	-0.150045	-0.344454	-0.250628	-0.456384	-0.366333	-0.218011	-0.225361	0.387485	0.165489	0.118408	0.0801022	0.108323	-0.0370557	0.0260458	0.0190456	0.400508	0.331798	0.345482	0.401861	0.432804	0.470021	0.484434	0.369997	0.430305	0.205459	0.37172	0.283897	0.264709	0.32702	0.531392	0.200723	0.513007	0.249363	0.0645738	0.163596	0.318408	0.246257	0.256883	0.351439	0.449464	0.504785	0.259712	0.129767	0.159853	0.0459624	-0.00903684
Kaempferol.Glc.Rha.Rha_741	-0.496372	-0.375274	-0.495374	-0.406526	-0.416268	-0.370004	-0.471422	-0.263597	-0.144821	-0.165784	0.0862975	-0.0512342	-0.0235921	0.263251	0.118463	0.257558	0.331978	0.28742	0.306764	0.129871	0.413616	0.36086	0.296245	0.411415	0.60555	0.516922	0.489895	0.504078	0.459705	0.379773	0.498889	0.591332	0.0554159	0.00122754	0.0245448	0.245144	0.00793161	0.316321	0.515003	0.538551	0.54498	0.561694	0.58791	0.602969	0.456231	0.202917	0.58128	0.31679	0.254477
Starch	-0.21775	-0.086656	-0.221442	-0.23674	-0.427658	-0.310994	-0.485652	-0.411934	-0.437468	-0.482391	-0.0995257	-0.0356242	-0.111981	0.124948	0.100474	0.111689	0.400257	0.248033	0.635056	0.493375	0.658767	0.543508	0.531213	0.542853	0.634732	0.575678	0.616588	0.522664	0.480445	0.32545	0.521919	0.565729	0.293996	0.403379	0.291488	0.565535	0.381991	0.4346	0.596416	0.561252	0.531951	0.694234	1	0.668615	0.600192	0.0704811	0.347408	0.314855	0.146258
Kaempferol.Rha.Rha_579	-0.470102	-0.361089	-0.488231	-0.404609	-0.433691	-0.400967	-0.511319	-0.312296	-0.191292	-0.14653	0.0555058	-0.0336979	-0.0360893	0.264823	0.140116	0.270935	0.329922	0.275206	0.319528	0.141621	0.407994	0.346138	0.326341	0.433984	0.638793	0.533262	0.510525	0.520438	0.468375	0.395721	0.511858	0.601891	0.0349225	0.00662269	0.055848	0.271846	0.0279354	0.310991	0.53668	0.543639	0.543425	0.577595	0.603017	0.641014	0.481697	0.144611	0.536482	0.279802	0.198225
WUEi	-0.288434	-0.187468	-0.394264	-0.411828	-0.272074	-0.535941	-0.921278	-0.651194	-0.496115	-0.340229	0.0453255	0.0723156	-0.124035	-0.0308274	-0.0359965	-0.0676465	0.0573888	-0.0602411	0.376469	0.215987	0.363439	0.335278	0.468632	0.378022	0.537969	0.426017	0.440972	0.352106	0.301205	0.22885	0.358447	0.429464	0.0419883	0.157455	0.23831	0.497057	0.423267	0.422939	0.582629	0.548811	0.535266	0.663186	0.668615	1	0.534337	-0.0340124	0.311763	0.138026	0.00393173
[truncated: 34 more columns]

## Sheet: Table S2
Table S2. P-values associated with the correlation analysis presented in Table S1.
	Sinapoyl.malate_342	StomatalIndex	SD	PavementCell	Root-ShootRatio	Glycine	gs	gs-SD	Glyceric acid	Aspartic acid	Pyruvic acid	Glycerol	Urea	Glutamic acid	Asparagine	Threonine	Proline	Serine	Galactinol	Raffinose	Glucose D-	Trehalose	Butyric acid	Tyrosine	Lysine	Isoleucine	Phenylalanine	Alanine	Fucose	Methionine	Valine	?-Alanine	Fumaric acid	NADP-NADPHratio	Dehydroascorbic acid dimer	RosetteDryWeitgh	RootDryWeight	Anthocyanin_A4	Anthocyanin_A8	Anthocyanin_A11	Anthocyanin_A10	An	Starch	WUEi	NAD+ NADHRatio	GlucosinolateS_478	GlucosinolateSO_466	GlucosinolateSO_424	GlucosinolateSO_438
Sinapoyl.malate_342	NA	0.056933	0.076864	0.43234	0.70023	0.26225	0.32341	0.66266	0.16136	0.24237	0.76269	0.66671	0.16694	0.2459	0.21978	0.14131	0.25384	0.14369	0.42467	0.029275	0.99888	0.59423	0.75738	0.66034	0.22948	0.27493	0.74371	0.68196	0.56519	0.79308	0.83349	0.43797	0.035072	0.27809	0.018071	0.29202	0.36507	0.13242	0.20647	0.071438	0.054918	0.0027792	0.13708	0.046797	0.45432	0.90518	0.010756	0.55168	0.91103
StomatalIndex	0.056933	NA	1.4786e-09	0.00023729	0.14021	0.16406	0.39206	0.062941	0.94175	0.86413	0.34538	0.83899	0.85836	0.27784	0.48195	0.43427	0.93048	0.97129	0.80175	0.26152	0.24632	0.017531	0.15469	0.21053	0.016646	0.016231	0.12691	0.010667	0.23804	0.059404	0.022453	0.001793	0.54019	0.20129	0.3204	0.87406	0.4407	0.065317	0.13171	0.072333	0.072857	0.1451	0.55811	0.20198	0.57312	0.87118	0.17677	0.71246	0.99007
SD	0.076864	1.4786e-09	NA	0	0.47203	0.081569	0.013173	0.353	0.9647	0.71724	0.60849	0.98625	0.97523	0.63888	0.54377	0.97702	0.96638	0.89602	0.79842	0.53653	0.066994	0.0058802	0.091181	0.12528	0.00439	0.0085993	0.040655	0.035436	0.030284	0.063829	0.016816	0.0023413	0.70639	0.39821	0.38794	0.71697	0.94381	0.083806	0.05177	0.047171	0.035185	0.057125	0.13038	0.005557	0.28586	0.73101	0.10392	0.70667	0.71412
PavementCell	0.43234	0.00023729	0	NA	0.63198	0.11905	0.0055395	0.83656	0.72956	0.38328	0.72123	0.86363	0.92697	0.97474	0.92903	0.57634	0.97226	0.73214	0.71102	0.81791	0.11092	0.020299	0.15464	0.24653	0.033205	0.071508	0.098789	0.19989	0.096604	0.29766	0.13056	0.059919	0.80753	0.70788	0.50861	0.83574	0.86982	0.23119	0.08973	0.14887	0.11942	0.094289	0.10522	0.0036341	0.24181	0.66422	0.26688	0.63438	0.75796
Root-ShootRatio	0.70023	0.14021	0.47203	0.63198	NA	0.075133	0.16003	0.027324	0.13379	0.30521	0.96417	0.64769	0.34447	0.042807	0.024271	0.063159	0.026353	0.0043547	0.00084989	0.0027898	0.0016993	0.0013034	0.00092442	0.0001191	7.4059e-05	0.0005521	9.6096e-05	9.0662e-06	0.00023697	0.0027792	0.00090132	0.0001022	0.02073	0.020168	5.9055e-05	0.06638	0.45648	0.089762	0.0044697	0.002689	0.0040554	0.067312	0.0024301	0.061379	0.0097032	0.35078	0.04374	0.022045	0.093712
Glycine	0.26225	0.16406	0.081569	0.11905	0.075133	NA	0.0015948	0.0077894	0.0018743	0.012893	0.13188	0.12296	0.0015269	0.42588	0.5004	0.76537	0.81522	0.47081	0.013012	0.13523	0.03929	0.14303	0.0050558	0.089075	0.018301	0.060669	0.052091	0.53436	0.15854	0.51023	0.32039	0.078979	0.46286	0.74014	0.26539	0.0062084	0.058087	0.015482	0.00048626	0.0010744	0.001085	0.0012516	0.031437	8.6436e-05	0.01138	0.97081	0.053834	0.32737	0.5137
?-Alanine	0.43797	0.001793	0.0023413	0.059919	0.0001022	0.078979	0.027825	0.15807	0.50367	0.83057	0.60104	0.89896	0.78176	0.0021403	5.4925e-06	0.00401	0.0026727	0.0002538	5.9241e-05	0.0045958	5.0659e-05	7.1979e-06	6.7752e-06	5.37e-09	8.8818e-15	4.5119e-13	1.4346e-12	1.0778e-06	1.2199e-11	4.8628e-14	1.5188e-13	NA	0.38765	0.042297	0.0014348	0.015221	0.27104	0.0074837	0.00072342	0.00021724	0.00093001	0.0020021	2.7865e-05	0.0023182	0.0036723	0.96774	0.078232	0.057244	0.32575
Alanine	0.68196	0.010667	0.035436	0.19989	9.0662e-06	0.53436	0.05415	0.094702	0.572	0.38346	0.76839	0.91832	0.60709	1.3899e-06	3.2354e-05	8.9601e-05	1.3313e-05	0.00035822	0.0019888	0.0092451	0.00036414	0.00028084	0.00022026	0.0024764	7.7417e-06	2.5201e-05	8.606e-05	NA	0.0011411	4.4624e-05	5.1071e-09	1.0778e-06	0.87367	0.060511	0.067224	0.013724	0.46545	0.094034	0.0097736	0.0049272	0.016777	0.026888	0.00013846	0.014115	0.0064609	0.33238	0.2566	0.11006	0.63737
An	0.0027792	0.1451	0.057125	0.094289	0.067312	0.0012516	0.026656	0.1469	0.00011096	2.1212e-05	0.19867	0.69098	0.16304	0.5518	0.98554	0.93171	0.25802	0.83274	0.00028936	0.026734	5.2895e-06	0.0032012	0.00018498	0.00020025	1.4698e-05	2.0963e-05	9.9135e-05	0.026888	0.018824	0.10036	0.0011755	0.0020021	0.40969	0.16846	0.26654	7.0786e-08	0.00016734	0.00023207	1.1894e-07	2.7054e-06	4.1732e-06	NA	4.444e-08	2.8009e-07	0.00014661	0.93311	0.0043189	0.18472	0.6276
An-Rdark	0.018498	0.52658	0.65194	0.58426	0.3888	0.010184	0.10972	0.10631	0.073097	0.0060972	0.84986	0.93097	0.32123	0.063112	0.351	0.50883	0.52472	0.77523	0.053817	0.14084	0.015746	0.37877	0.10035	0.10993	0.098136	0.12174	0.11228	0.83027	0.14482	0.83994	0.30771	0.43796	0.6086	0.88288	0.99824	0.089518	0.27229	0.22061	0.07227	0.074088	0.043697	3.0967e-06	0.0082814	0.0018631	0.061052	0.76732	0.0067849	0.40928	0.48504
Anthocyanin_A10	0.054918	0.072857	0.035185	0.11942	0.0040554	0.001085	0.011803	0.11005	0.019302	0.00091436	0.94441	0.077884	0.29765	0.59933	0.40513	0.1454	0.013772	0.048843	4.71e-06	0.00084195	2.03e-06	7.7629e-05	0.0037623	0.00029252	0.00024104	0.00018003	0.00011091	0.016777	0.002236	0.035487	0.0020731	0.00093001	0.091652	0.65944	0.0622	1.0008e-05	0.0050883	0	0	0	NA	4.1732e-06	9.9791e-05	8.8575e-05	0.0080538	0.18221	2.2087e-07	1.2293e-06	3.6271e-05
Anthocyanin_A11	0.071438	0.072333	0.047171	0.14887	0.002689	0.0010744	0.0090318	0.083165	0.011293	0.0017242	0.7358	0.08344	0.22967	0.40129	0.24476	0.083182	0.0083051	0.033706	1.3812e-06	0.00048222	2.5716e-06	5.1869e-05	0.0011408	0.00011848	6.4963e-05	4.6044e-05	3.3076e-05	0.0049272	0.0019894	0.018547	0.00061167	0.00021724	0.15561	0.51844	0.044552	2.3189e-06	0.0024791	0	0	NA	0	2.7054e-06	3.3264e-05	5.3704e-05	0.005829	0.32067	3.3646e-06	2.1368e-06	0.00014988
Anthocyanin_A4	0.13242	0.065317	0.083806	0.23119	0.089762	0.015482	0.06174	0.30095	0.010575	0.0018676	0.98977	0.020602	0.29667	0.82435	0.50803	0.2896	0.048068	0.15802	8.3773e-05	0.003449	0.00010431	0.0039007	0.035453	0.005134	0.0066088	0.0040242	0.0044038	0.094034	0.044101	0.23276	0.018603	0.0074837	0.45647	0.73804	0.15324	1.3011e-05	0.00098778	NA	4.3077e-14	0	0	0.00023207	0.0020245	0.0027454	0.022508	0.50555	1.5207e-05	0.00014527	0.0010996
Anthocyanin_A8	0.20647	0.13171	0.05177	0.08973	0.0044697	0.00048626	0.0068609	0.038986	0.0011333	0.0011043	0.65311	0.063495	0.13859	0.5451	0.30383	0.16432	0.024779	0.10247	8.0514e-07	0.000417	2.5105e-06	0.00013609	6.6065e-05	5.8594e-05	3.0286e-05	6.447e-05	2.4768e-05	0.0097736	0.0020598	0.021057	0.0013157	0.00072342	0.12175	0.44404	0.023332	2.0043e-07	0.0014824	4.3077e-14	NA	0	0	1.1894e-07	7.698e-06	1.3944e-05	0.0014134	0.42979	0.00018896	0.00011145	0.005389
Asparagine	0.21978	0.48195	0.54377	0.92903	0.024271	0.5004	0.76562	0.64957	0.18069	0.00032429	0.69449	0.49459	0.34975	1.1021e-10	NA	3.8156e-05	0.00097038	1.7862e-06	0.013565	0.013851	0.03168	0.016567	0.00020323	7.8603e-05	6.435e-05	0.0001378	0.00011802	3.2354e-05	2.4331e-05	2.8971e-11	1.8882e-07	5.4925e-06	0.9054	0.24554	0.020343	0.63808	0.77988	0.50803	0.30383	0.24476	0.40513	0.98554	0.49683	0.80809	0.97773	0.41888	0.55801	0.14478	0.60057
Aspartic acid	0.24237	0.86413	0.71724	0.38328	0.30521	0.012893	0.36673	0.46606	5.9021e-05	NA	0.83961	0.56878	0.15389	0.00022198	0.00032429	0.0031853	0.37167	0.053835	0.013934	0.09209	0.0047205	0.057973	0.34707	0.22143	0.55547	0.45715	0.36568	0.38346	0.78529	0.021623	0.56178	0.83057	0.017293	0.1104	0.2424	0.000307	0.0068768	0.0018676	0.0011043	0.0017242	0.00091436	2.1212e-05	0.00051637	0.017976	0.007273	0.16237	0.019385	0.1186	0.16284
Butyric acid	0.75738	0.15469	0.091181	0.15464	0.00092442	0.0050558	0.023729	0.080436	0.0080921	0.34707	0.18789	0.80667	0.070178	0.0063504	0.00020323	0.38514	0.082464	0.081792	2.553e-06	0.00038001	4.842e-06	1.9553e-05	NA	6.0602e-08	6.4101e-08	1.0954e-07	1.1268e-08	0.00022026	5.6686e-05	1.4463e-06	7.6762e-07	6.7752e-06	0.095382	0.028966	2.6818e-05	9.4582e-05	0.025375	0.035453	6.6065e-05	0.0011408	0.0037623	0.00018498	0.00010246	0.00078101	0.040878	0.83055	0.85961	0.14957	0.85315
ChlorophyllA	0.61072	0.2011	0.2064	0.47062	0.8093	0.95579	0.60852	0.82555	0.14792	0.053515	0.1185	0.27331	0.4737	0.044338	0.096832	0.00146	0.0052869	0.00048265	0.48343	0.66508	0.35591	0.86743	0.73293	0.38635	0.26625	0.12814	0.16807	0.25835	0.023609	0.036191	0.033715	0.0071254	0.23508	0.41352	0.77669	0.31596	0.50477	0.096596	0.36096	0.13202	0.15854	0.46467	0.35928	0.91655	0.45752	0.41324	0.037861	0.0080567	0.0093139
ChlorophyllB	0.78862	0.31239	0.40915	0.75134	0.43522	0.90292	0.96881	0.73191	0.20194	0.16487	0.05863	0.15582	0.35014	0.043252	0.062815	6.8219e-05	0.00027667	3.0005e-05	0.10926	0.17677	0.06435	0.4608	0.8308	0.18506	0.14189	0.040784	0.05863	0.11749	0.0048067	0.012998	0.0082366	0.0028053	0.61727	0.85682	0.99224	0.79157	0.80538	0.034713	0.12345	0.030637	0.038213	0.99013	0.14497	0.97131	0.34623	0.56543	0.013929	0.0011872	0.0027198
Citric acid	0.89863	0.092865	0.22574	0.30872	0.016511	0.085766	0.0011129	0.010442	0.1366	0.12354	0.0065082	0.26097	0.42281	0.58837	0.46364	0.80255	0.86051	0.89777	0.0047905	0.02123	0.016171	0.0046373	0.0021232	0.00074963	0.00048487	0.0096418	0.0022677	0.16123	0.009284	0.050525	0.069034	0.023286	0.00010181	0.17132	0.00019273	0.087411	0.66281	0.26654	0.027412	0.091558	0.077979	0.014311	0.0013516	0.00025343	0.074646	0.37936	0.27779	0.7564	0.95139
Dehydroascorbic acid dimer	0.018071	0.3204	0.38794	0.50861	5.9055e-05	0.26539	0.1391	0.14913	0.034166	0.2424	0.84401	0.1727	0.99818	0.21395	0.020343	0.51265	0.40169	0.052083	3.7986e-05	2.8131e-05	0.00046371	0.00092148	2.6818e-05	5.7517e-06	0.00034434	0.00047059	5.1108e-05	0.067224	9.9856e-05	0.0052715	0.00263	0.0014348	1.8267e-05	0.009318	NA	0.0077042	0.19419	0.15324	0.023332	0.044552	0.0622	0.26654	0.044417	0.10286	0.32682	0.73967	0.9984	0.2003	0.63932
Disinapoyl.glucoside_593	0.71671	0.37315	0.59387	0.89533	0.023943	0.31999	0.82986	0.81466	0.69479	0.58593	0.59045	0.384	0.49374	0.085975	0.012049	0.25708	0.16991	0.066739	0.040019	0.092433	0.10042	0.02759	0.053391	0.10995	0.34166	0.16528	0.15477	0.07631	0.2269	0.084428	0.099	0.056186	0.84618	0.46136	0.12538	0.25846	0.35998	1.9878e-05	0.00086837	1.3879e-05	2.7019e-05	0.96681	0.77208	0.8518	0.69669	0.22597	0.051895	1.3439e-06	6.6438e-06
ETR	0.24934	0.082375	0.023642	0.043842	0.13898	0.95694	0.037334	0.070186	0.6468	0.013952	0.19831	0.78218	0.53612	0.16303	0.30646	0.58262	0.74184	0.88123	0.48832	0.47706	0.15625	0.61735	0.8667	0.85108	0.50061	0.95126	0.87177	0.061246	0.55067	0.46352	0.65196	0.25973	0.7341	0.90554	0.13315	0.21778	0.10333	0.32574	0.26727	0.26792	0.2273	0.00058877	0.42752	0.77744	0.74028	0.29662	0.16461	0.19037	0.14899
Fructose	0.15657	0.28396	0.019617	0.024447	0.13295	0.3682	0.30272	0.56812	0.25871	0.044322	0.64066	0.62284	0.7979	0.025217	0.1292	0.057124	5.5795e-05	0.0010762	0.00028235	0.0033276	1.3734e-11	0.0015618	0.0055883	0.0006227	0.00011103	5.994e-05	9.7131e-06	0.00097396	7.7588e-05	0.016307	6.1981e-05	0.0018299	0.026399	0.50031	0.35217	0.003887	0.081408	0.055267	0.0058144	0.0050494	0.0036301	0.0001982	6.9346e-06	0.021889	0.0011596	0.099515	0.00029385	0.0046555	0.026749
Fucose	0.56519	0.23804	0.030284	0.096604	0.00023697	0.15854	0.16072	0.19537	0.86849	0.78529	0.71588	0.26911	0.49024	0.01271	2.4331e-05	0.00059299	4.2741e-05	4.3358e-07	4.453e-08	4.3098e-07	4.5752e-07	5.9413e-05	5.6686e-05	1.8188e-08	4.0016e-09	4.5168e-09	4.4205e-12	0.0011411	NA	3.5835e-11	1.5399e-09	1.2199e-11	0.0019263	0.11231	9.9856e-05	0.0491	0.40493	0.044101	0.0020598	0.0019894	0.002236	0.018824	0.00054806	0.03749	0.014926	0.60257	0.018626	0.0058854	0.042458
Fumaric acid	0.035072	0.54019	0.70639	0.80753	0.02073	0.46286	0.94559	0.52751	0.57657	0.017293	0.16719	0.99207	0.99169	0.70813	0.9054	0.81938	0.071287	0.048107	2.1392e-05	6.8096e-07	0.00040984	0.0011848	0.095382	0.091354	0.47213	0.43047	0.11798	0.87367	0.0019263	0.56177	0.57788	0.38765	NA	0.032709	1.8267e-05	0.117	0.65031	0.45647	0.12175	0.15561	0.091652	0.40969	0.042536	0.7769	0.34695	0.0075082	0.048793	0.003285	0.0020089
Galactinol	0.42467	0.80175	0.79842	0.71102	0.00084989	0.013012	0.13963	0.017027	0.072353	0.013934	0.42255	0.16374	0.13538	0.15276	0.013565	0.0022199	7.2763e-07	3.0881e-05	NA	0	4.9307e-11	1.9072e-06	2.553e-06	2.9099e-06	4.1706e-05	7.1537e-06	1.9058e-07	0.0019888	4.453e-08	0.00081532	8.8262e-06	5.9241e-05	2.1392e-05	0.00071547	3.7986e-05	1.2694e-06	0.0024848	8.3773e-05	8.0514e-07	1.3812e-06	4.71e-06	0.00028936	1.2454e-06	0.0083566	0.0026811	0.85615	0.011078	7.4462e-05	0.007402
Glucose D-	0.99888	0.24632	0.066994	0.11092	0.0016993	0.03929	0.32274	0.42988	0.069604	0.0047205	0.24151	0.23319	0.08808	0.096664	0.03168	0.013141	5.5428e-07	6.6427e-05	4.9307e-11	2.001e-08	NA	4.3771e-08	4.842e-06	6.9922e-06	7.7728e-06	1.5759e-07	4.5811e-08	0.00036414	4.5752e-07	0.00065657	2.5954e-07	5.0659e-05	0.00040984	0.016046	0.00046371	5.4821e-06	0.0081104	0.00010431	2.5105e-06	2.5716e-06	2.03e-06	5.2895e-06	3.5776e-07	0.011114	0.003346	0.26612	0.00053294	8.1999e-05	0.0036491
GlucosinolateS_478	0.90518	0.87118	0.73101	0.66422	0.35078	0.97081	0.80498	0.40496	0.12514	0.16237	0.11539	0.70615	0.5007	0.67865	0.41888	0.61728	0.64859	0.24639	0.85615	0.87728	0.26612	0.40707	0.83055	0.93622	0.73542	0.35054	0.84752	0.33238	0.60257	0.66533	0.27743	0.96774	0.0075082	0.66639	0.73967	0.1932	0.2951	0.50555	0.42979	0.32067	0.18221	0.93311	0.63405	0.81848	0.71696	NA	3.4997e-05	5.8067e-06	1.2702e-07
GlucosinolateSO_424	0.55168	0.71246	0.70667	0.63438	0.022045	0.32737	0.61939	0.63419	0.29	0.1186	0.97239	0.047535	0.7647	0.032726	0.14478	0.005869	2.0599e-05	1.9142e-05	7.4462e-05	8.4467e-05	8.1999e-05	0.00090626	0.14957	0.059456	0.203	0.104	0.024129	0.11006	0.0058854	0.10962	0.056343	0.057244	0.003285	0.17276	0.2003	0.13694	0.26852	0.00014527	0.00011145	2.1368e-06	1.2293e-06	0.18472	0.029284	0.3495	0.54805	5.8067e-06	1.8663e-08	NA	0
GlucosinolateSO_438	0.91103	0.99007	0.71412	0.75796	0.093712	0.5137	0.82726	0.75451	0.038864	0.16284	0.41013	0.055765	0.90349	0.1665	0.60057	0.04354	0.0009766	0.00067436	0.007402	0.0048359	0.0036491	0.013339	0.85315	0.37279	0.85173	0.58699	0.28481	0.63737	0.042458	0.48429	0.47502	0.32575	0.0020089	0.73938	0.63932	0.71139	0.80573	0.0010996	0.005389	0.00014988	3.6271e-05	0.6276	0.32123	0.97884	0.95448	1.2702e-07	1.8992e-10	0	NA
GlucosinolateSO_452	0.49829	0.59473	0.42159	0.55209	0.40937	0.56389	0.75371	0.46484	0.0082653	0.24325	0.16529	0.089499	0.57317	0.45776	0.67256	0.095848	0.009417	0.014428	0.12024	0.090849	0.045728	0.090904	0.34746	0.92709	0.60647	0.84132	0.91458	0.96825	0.22105	0.92408	0.96691	0.75582	0.011817	0.56338	0.53806	0.70931	0.89979	0.0080405	0.045312	0.0021527	0.00050051	0.77972	0.76257	0.89421	0.71924	3.4742e-07	8.8665e-12	6.1728e-14	0
GlucosinolateSO_466	0.010756	0.17677	0.10392	0.26688	0.04374	0.053834	0.20981	0.4806	0.82542	0.019385	0.19538	0.072411	0.75495	0.85403	0.55801	0.094076	0.0047778	0.022063	0.011078	0.033068	0.00053294	0.11111	0.85961	0.068483	0.068086	0.10816	0.050408	0.2566	0.018626	0.62096	0.21335	0.078232	0.048793	0.47642	0.9984	0.12534	0.45503	1.5207e-05	0.00018896	3.3646e-06	2.2087e-07	0.0043189	0.015548	0.030998	0.017708	3.4997e-05	NA	1.8663e-08	1.8992e-10
Glutamic acid	0.2459	0.27784	0.63888	0.97474	0.042807	0.42588	0.96382	0.92058	0.094986	0.00022198	0.83728	0.45294	0.40626	NA	1.1021e-10	1.3645e-06	8.5747e-05	2.6869e-07	0.15276	0.095235	0.096664	0.061072	0.0063504	0.017747	0.0080124	0.013533	0.0095712	1.3899e-06	0.01271	1.8345e-05	5.4977e-05	0.0021403	0.70813	0.78864	0.21395	0.89442	0.46787	0.82435	0.5451	0.40129	0.59933	0.5518	0.39746	0.83523	0.98864	0.67865	0.85403	0.032726	0.1665
Glyceric acid	0.16136	0.94175	0.9647	0.72956	0.13379	0.0018743	0.01381	0.0085887	NA	5.9021e-05	0.097551	0.83733	0.13339	0.094986	0.18069	0.076126	0.29664	0.12368	0.072353	0.30521	0.069604	0.94316	0.0080921	0.010607	0.014725	0.037432	0.016625	0.572	0.86849	0.61008	0.41041	0.50367	0.57657	0.26428	0.034166	2.4187e-06	0.00025705	0.010575	0.0011333	0.011293	0.019302	0.00011096	0.0018753	0.00033578	0.0015724	0.12514	0.82542	0.29	0.038864
Glycerol	0.66671	0.83899	0.98625	0.86363	0.64769	0.12296	0.40824	0.6957	0.83733	0.56878	0.24431	NA	0.00023709	0.45294	0.49459	0.037122	0.037927	0.11493	0.16374	0.16592	0.23319	0.36803	0.80667	0.37721	0.623	0.95568	0.91246	0.91832	0.26911	0.92277	0.9954	0.89896	0.99207	0.52516	0.1727	0.34188	0.83642	0.020602	0.063495	0.08344	0.077884	0.69098	0.81003	0.62523	0.50545	0.70615	0.072411	0.047535	0.055765
gs	0.32341	0.39206	0.013173	0.0055395	0.16003	0.0015948	NA	1.2262e-08	0.01381	0.36673	0.29128	0.40824	0.73217	0.96382	0.76562	0.53296	0.92545	0.53167	0.13963	0.46803	0.32274	0.15642	0.023729	0.14693	0.0079114	0.097977	0.052404	0.05415	0.16072	0.26245	0.13733	0.027825	0.94559	0.52363	0.1391	0.061077	0.066493	0.06174	0.0068609	0.0090318	0.011803	0.026656	0.00046693	0	0.0042274	0.80498	0.20981	0.61939	0.82726
GSH	0.0045044	0.00032627	0.0019913	0.061979	0.93463	0.73238	0.21597	0.36368	0.39557	0.042462	0.11594	0.77787	0.13065	0.029923	0.031791	0.21481	0.87103	0.68096	0.47344	0.17754	0.73259	0.81269	0.41978	0.44194	0.014135	0.12821	0.27477	0.015798	0.13631	0.015166	0.10689	0.0063768	0.3435	0.037069	0.3218	0.53481	0.39706	0.57249	0.46913	0.42238	0.46317	0.14149	0.29848	0.11242	0.31533	0.7702	0.31099	0.36863	0.41792
GSH-GSSHRatio	0.12829	0.84712	0.43438	0.59913	0.72866	0.84549	0.31145	0.90589	0.44273	0.31225	0.80984	0.60297	0.86302	0.22934	0.17921	0.087696	0.11733	0.18093	0.37509	0.61525	0.21997	0.23851	0.4048	0.31424	0.10653	0.12561	0.15297	0.23101	0.11879	0.037555	0.073539	0.13358	0.5876	0.2229	0.84064	0.74598	0.62661	0.40516	0.37909	0.12628	0.13119	0.6353	0.6494	0.31977	0.77985	0.99036	0.08998	0.28534	0.26047
gs-SD	0.66266	0.062941	0.353	0.83656	0.027324	0.0077894	1.2262e-08	NA	0.0085887	0.46606	0.78383	0.6957	0.47813	0.92058	0.64957	0.76651	0.39144	0.80824	0.017027	0.0354	0.42988	0.79255	0.080436	0.10198	0.030661	0.16362	0.03228	0.094702	0.19537	0.46244	0.22798	0.15807	0.52751	0.11198	0.14913	0.0043693	0.031511	0.30095	0.038986	0.083165	0.11005	0.1469	0.0036246	5.3917e-07	0.00063562	0.40496	0.4806	0.63419	0.75451
GSSH	0.0035289	0.0016729	0.013088	0.13399	0.414	0.34264	0.30065	0.93201	0.65222	0.37378	0.95961	0.76313	0.13125	0.16062	0.54478	0.30506	0.9208	0.69172	0.96339	0.54997	0.97495	0.75804	0.62982	0.15426	0.013185	0.097838	0.14725	0.12378	0.24053	0.20424	0.28379	0.020717	0.86516	0.10398	0.7398	0.65295	0.85478	0.59961	0.4241	0.32791	0.39519	0.095931	0.14752	0.13245	0.25006	0.72105	0.29204	0.42907	0.56849
GSTotal	0.015313	0.00050726	0.00063368	0.017592	0.86366	0.92393	0.095177	0.67094	0.36969	0.093904	0.15315	0.73304	0.25692	0.11771	0.11895	0.21124	0.87325	0.71061	0.77222	0.34511	0.59649	0.65518	0.40337	0.34869	0.01051	0.11853	0.17853	0.058345	0.055768	0.01695	0.14227	0.0047895	0.62192	0.03672	0.4916	0.71715	0.76817	0.47612	0.36942	0.36106	0.37021	0.072634	0.23878	0.038441	0.20608	0.94254	0.16606	0.63879	0.68216
Isoleucine	0.27493	0.016231	0.0085993	0.071508	0.0005521	0.060669	0.097977	0.16362	0.037432	0.45715	0.075608	0.95568	0.70347	0.013533	0.0001378	0.0050258	0.002488	0.00031101	7.1537e-06	0.0016129	1.5759e-07	2.5472e-05	1.0954e-07	0	0	NA	0	2.5201e-05	4.5168e-09	3.625e-10	0	4.5119e-13	0.43047	0.094398	0.00047059	0.00054127	0.033127	0.0040242	6.447e-05	4.6044e-05	0.00018003	2.0963e-05	1.8624e-05	0.0025359	0.016141	0.35054	0.10816	0.104	0.58699
Kaempferol.Glc.Rha.Rha_741	0.00033302	0.0085822	0.00034383	0.004141	0.0032525	0.0096404	0.00071915	0.070253	0.32605	0.26011	0.55975	0.72947	0.87354	0.070635	0.42259	0.077174	0.021156	0.04761	0.033945	0.37897	0.003476	0.011744	0.040905	0.0036715	5.1138e-06	0.00016875	0.000409	0.00025939	0.0010123	0.0077598	0.00030712	9.6139e-06	0.70833	0.99339	0.86848	0.093079	0.95733	0.028499	0.00018014	7.8607e-05	6.2002e-05	3.2692e-05	1.1142e-05	5.7477e-06	0.0011177	0.16659	1.4757e-05	0.028251	0.080906
Kaempferol.Glc.Rha_595	5.5559e-05	0.0042666	0.00037377	0.0049812	0.033823	0.051771	0.0043877	0.20324	0.67236	0.67178	0.45122	0.98361	0.82438	0.14515	0.88552	0.17453	0.15028	0.20627	0.51654	0.62822	0.099479	0.17419	0.36849	0.060696	0.00033111	0.0053908	0.015187	0.0037215	0.01875	0.049611	0.0084647	0.00053274	0.78464	0.43591	0.4409	0.60569	0.38956	0.36051	0.020663	0.015684	0.011702	0.00097256	0.0012615	0.00022388	0.0049498	0.21387	0.00034265	0.33167	0.39212
Kaempferol.Rha.Rha_579	0.00074785	0.011687	0.0004309	0.004339	0.002074	0.004738	0.00020399	0.030697	0.19276	0.32032	0.70788	0.82013	0.8076	0.068909	0.34218	0.062516	0.022018	0.058336	0.026843	0.33697	0.0039948	0.015956	0.023591	0.0020579	1.0304e-06	9.5209e-05	0.00020948	0.00014956	0.00078694	0.0053692	0.00020033	6.0334e-06	0.81371	0.96437	0.70616	0.061605	0.8505	0.031439	8.4151e-05	6.5176e-05	6.5694e-05	1.7206e-05	5.7352e-06	9.1951e-07	0.00052747	0.32676	8.4758e-05	0.054093	0.17683
Lysine	0.22948	0.016646	0.00439	0.033205	7.4059e-05	0.018301	0.0079114	0.030661	0.014725	0.55547	0.37277	0.623	0.79857	0.0080124	6.435e-05	0.02179	0.012525	0.0048944	4.1706e-05	0.0060465	7.7728e-06	0.00039958	6.4101e-08	0	NA	0	0	7.7417e-06	4.0016e-09	1.3643e-09	5.1226e-13	8.8818e-15	0.47213	0.18387	0.00034434	0.0014989	0.099656	0.0066088	3.0286e-05	6.4963e-05	0.00024104	1.4698e-05	1.266e-06	8.0293e-05	0.00095809	0.73542	0.068086	0.203	0.85173
Malic acid	0.50391	0.44377	0.23228	0.31551	0.031334	0.33007	0.24831	0.20876	0.55988	0.30083	0.022796	0.94365	0.71411	0.19617	0.47398	0.1418	0.0088378	0.011035	7.3857e-05	2.3342e-05	4.1472e-05	0.0043657	0.044933	0.014885	0.01973	0.043989	0.0053054	0.21191	4.122e-06	0.045337	0.057932	0.036163	1.65e-12	0.39541	0.0024598	0.14864	0.60696	0.35426	0.042938	0.069632	0.027834	0.051222	0.0098967	0.086049	0.10034	0.015023	0.00078327	0.0091835	0.0062642
Methionine	0.79308	0.059404	0.063829	0.29766	0.0027792	0.51023	0.26245	0.46244	0.61008	0.021623	0.80267	0.92277	0.86254	1.8345e-05	2.8971e-11	0.00016678	0.00069488	9.3545e-06	0.00081532	0.0065972	0.00065657	3.8693e-05	1.4463e-06	2.1172e-07	1.3643e-09	3.625e-10	2.2124e-10	4.4624e-05	3.5835e-11	NA	5.0515e-13	4.8628e-14	0.56177	0.071325	0.0052715	0.24669	0.81909	0.23276	0.021057	0.018547	0.035487	0.10036	0.023996	0.11768	0.2993	0.66533	0.62096	0.10962	0.48429
NAD+	0.44261	0.38397	0.10525	0.10305	0.0048922	0.55309	0.13497	0.049023	0.18254	0.81467	0.14998	0.66914	0.45831	0.0090571	0.33344	0.029798	0.0071254	0.012216	0.16645	0.44113	0.04927	0.31468	0.1573	0.020985	0.00087997	0.003998	0.0043901	6.3996e-05	0.088687	0.13321	0.0018253	0.006999	0.98085	0.54783	0.5596	0.22014	0.62119	0.73938	0.12324	0.17992	0.26993	0.15282	0.0010908	0.075535	0.0001344	0.56321	0.17409	0.37721	0.99073
NAD+ NADHRatio	0.45432	0.57312	0.28586	0.24181	0.0097032	0.01138	0.0042274	0.00063562	0.0015724	0.007273	0.4856	0.50545	0.077569	0.98864	0.97773	0.34022	0.11005	0.34428	0.0026811	0.020687	0.003346	0.48962	0.040878	0.012408	0.00095809	0.016141	0.0042669	0.0064609	0.014926	0.2993	0.028419	0.0036723	0.34695	0.92934	0.32682	0.0035832	0.11053	0.022508	0.0014134	0.005829	0.0080538	0.00014661	6.5104e-06	9.1596e-05	NA	0.71696	0.017708	0.54805	0.95448
NADH	0.99249	0.56922	0.050525	0.02385	0.94624	0.060207	0.99941	0.34627	0.0094373	0.031962	0.58319	0.49609	0.50587	0.029021	0.11698	0.055318	0.046036	0.002494	0.80041	0.73366	0.65721	0.35025	0.93626	0.94673	0.88152	0.51139	0.63599	0.33061	0.15242	0.14528	0.089056	0.26832	0.94394	0.81736	0.91291	0.24195	0.47607	0.90511	0.87401	0.70915	0.74155	0.60717	0.8359	0.8326	0.14689	0.11125	0.43179	0.020977	0.031222
NADP+	0.61301	0.77765	0.95052	0.81592	0.44025	0.84241	0.39097	0.32475	0.65812	0.83912	0.99398	0.79757	0.30146	0.15426	0.90258	0.25036	0.13559	0.11972	0.97594	0.70553	0.3556	0.44333	0.81674	0.32343	0.086106	0.12376	0.10143	0.24254	0.38515	0.095943	0.099038	0.084838	0.88393	0.75947	0.36972	0.72132	0.19443	0.89109	0.3576	0.51981	0.52636	0.13355	0.047028	0.19529	0.031027	0.3506	0.41894	0.89718	0.79665
NADPH	0.47009	0.9678	0.55734	0.45377	0.79157	0.59051	0.17098	0.28494	0.54893	0.25751	0.92303	0.37477	0.8103	0.575	0.67625	0.91841	0.86442	0.87014	0.086325	0.05692	0.32654	0.062868	0.70086	0.70882	0.35323	0.9697	0.62941	0.61062	0.66847	0.78795	0.86867	0.56475	0.03687	0.0005604	0.028953	0.042369	0.070542	0.3711	0.81572	0.79938	0.87202	0.89807	0.61758	0.30595	0.020781	0.056205	0.15257	0.92355	0.88273
NADP-NADPHratio	0.27809	0.20129	0.39821	0.70788	0.020168	0.74014	0.52363	0.11198	0.26428	0.1104	0.84808	0.52516	0.85111	0.78864	0.24554	0.86284	0.062733	0.32487	0.00071547	0.000894	0.016046	0.00013993	0.028966	0.16729	0.18387	0.094398	0.062261	0.060511	0.11231	0.071325	0.052403	0.042297	0.032709	NA	0.009318	0.0057523	0.026793	0.73804	0.44404	0.51844	0.65944	0.16846	0.0044704	0.28516	0.92934	0.66639	0.47642	0.17276	0.73938
Nicotinic acid	0.78081	0.12897	0.51484	0.6327	0.4203	0.74499	0.5805	0.39192	0.052565	0.62126	0.1502	0.95907	0.4697	0.41463	0.18063	0.81954	0.31407	0.61248	0.28829	0.42737	0.97765	0.51425	0.71022	0.090408	0.32979	0.1682	0.21945	0.14773	0.011614	0.022019	0.46223	0.025319	0.10783	0.54431	0.035024	0.41822	0.40823	0.22947	0.80145	0.38852	0.29703	0.50016	0.12886	0.47528	0.36435	0.54002	0.18878	0.36784	0.084762
Ornithine	0.32009	0.4072	0.62142	0.90705	0.6602	0.00095843	0.37564	0.30818	0.35898	0.0013548	0.09789	0.13351	0.00018116	0.0021833	0.00058497	0.091652	0.63922	0.14763	0.18417	0.17194	0.33811	0.27015	0.84	0.03162	0.015399	0.1046	0.082493	0.24014	0.24177	0.0059683	0.079347	0.045355	0.048138	0.18893	0.41132	0.12666	0.15383	0.57733	0.42257	0.41483	0.33217	0.45617	0.79851	0.31374	0.72981	0.48948	0.79748	0.26934	0.23687
Phenylalanine	0.74371	0.12691	0.040655	0.098789	9.6096e-05	0.052091	0.052404	0.03228	0.016625	0.36568	0.12788	0.91246	0.84097	0.0095712	0.00011802	0.007515	0.0010499	7.6499e-05	1.9058e-07	5.5123e-05	4.5811e-08	4.5973e-05	1.1268e-08	0	0	0	NA	8.606e-05	4.4205e-12	2.2124e-10	4.4409e-16	1.4346e-12	0.11798	0.062261	5.1108e-05	0.00042531	0.034826	0.0044038	2.4768e-05	3.3076e-05	0.00011091	9.9135e-05	3.0661e-06	0.0017063	0.0042669	0.84752	0.050408	0.024129	0.28481
Proline	0.25384	0.93048	0.96638	0.97226	0.026353	0.81522	0.92545	0.39144	0.29664	0.37167	0.39368	0.037927	0.22697	8.5747e-05	0.00097038	9.7988e-13	NA	3.7748e-14	7.2763e-07	5.1836e-08	5.5428e-07	0.0012939	0.082464	0.033467	0.012525	0.002488	0.0010499	1.3313e-05	4.2741e-05	0.00069488	6.2477e-06	0.0026727	0.071287	0.062733	0.40169	0.094892	0.56628	0.048068	0.024779	0.0083051	0.013772	0.25802	0.0048194	0.69843	0.11005	0.64859	0.0047778	2.0599e-05	0.0009766
Protein	0.8419	0.58072	0.7791	0.8472	0.079418	0.41035	0.49248	0.32801	0.83315	0.43994	0.2523	0.51888	0.3343	0.050596	0.15534	0.00072645	0.0032815	0.0052133	0.38165	0.62578	0.09739	0.86039	0.36094	0.046818	0.014281	0.043449	0.026862	0.052345	0.047321	0.020711	0.012725	0.0094055	0.12086	0.37045	0.71286	0.75064	0.76847	0.13518	0.022271	0.028679	0.032354	0.25716	0.17474	0.31332	0.0065799	0.11379	0.0045018	0.012993	0.045944
Putrescine	0.78855	0.073014	0.30185	0.81821	0.52907	0.76546	0.66847	0.26978	0.66145	0.05373	0.76399	0.51165	0.72534	0.059542	0.00042258	0.0031537	0.010473	0.025677	0.23894	0.28747	0.31242	0.077605	0.3257	0.2136	0.11027	0.040904	0.10242	0.012897	0.12242	0.0018471	0.0047532	0.0055926	0.01183	0.33173	0.58398	0.60732	0.39776	0.021011	0.25801	0.057437	0.1183	0.63204	0.78035	0.59257	0.21331	0.092413	0.79288	0.17894	0.31589
Pyruvic acid	0.76269	0.34538	0.60849	0.72123	0.96417	0.13188	0.29128	0.78383	0.097551	0.83961	NA	0.24431	0.0014136	0.83728	0.69449	0.24816	0.39368	0.17215	0.42255	0.73306	0.24151	0.46434	0.18789	0.28172	0.37277	0.075608	0.12788	0.76839	0.71588	0.80267	0.16288	0.60104	0.16719	0.84808	0.84401	0.20813	0.24718	0.98977	0.65311	0.7358	0.94441	0.19867	0.50093	0.75968	0.4856	0.11539	0.19538	0.97239	0.41013
Quercetin.Glc.Rha.Rha_757.2	8.8864e-07	0.00055065	0.00021252	0.0075913	0.11973	0.0014803	0.0032722	0.26104	0.21056	0.075795	0.55594	0.43094	0.98217	0.35823	0.96727	0.31827	0.13835	0.53861	0.1198	0.94405	0.013869	0.033812	0.083741	0.044729	0.00059255	0.0048483	0.014923	0.0032092	0.10415	0.13527	0.017067	0.0014904	0.61341	0.39862	0.32852	0.030914	0.32171	0.00026138	1.1067e-06	2.171e-07	1.2407e-07	3.648e-06	0.0002744	1.5425e-05	0.0083271	0.1249	5.799e-07	0.011047	0.018116
Quercetin.Glc.Rha_611	7.4078e-08	0.00048552	0.00021059	0.0072151	0.51323	0.064764	0.034301	0.72658	0.92427	0.75557	0.40775	0.9037	0.45233	0.32066	0.67163	0.42036	0.4518	0.82031	0.73798	0.099952	0.34575	0.49526	0.75339	0.40302	0.014485	0.070508	0.20683	0.022515	0.41187	0.31236	0.10961	0.01997	0.15858	0.089922	0.024042	0.79288	0.53658	0.21364	0.029612	0.018289	0.011926	0.0020468	0.02859	0.002952	0.052529	0.20197	0.00016385	0.39063	0.28758
Raffinose	0.029275	0.26152	0.53653	0.81791	0.0027898	0.13523	0.46803	0.0354	0.30521	0.09209	0.73306	0.16592	0.24731	0.095235	0.013851	0.0004604	5.1836e-08	3.1662e-06	0	NA	2.001e-08	5.1839e-05	0.00038001	0.00032239	0.0060465	0.0016129	5.5123e-05	0.0092451	4.3098e-07	0.0065972	0.00037286	0.0045958	6.8096e-07	0.000894	2.8131e-05	9.0977e-05	0.011059	0.003449	0.000417	0.00048222	0.00084195	0.026734	0.00036644	0.14037	0.020687	0.87728	0.033068	8.4467e-05	0.0048359
Rdark	0.7364	0.032652	0.26894	0.43195	0.60081	0.68801	0.9511	0.46594	0.33106	0.89684	0.36632	0.80591	0.99097	0.07166	0.24475	0.36174	0.8391	0.58261	0.52475	0.92706	0.48615	0.15476	0.28747	0.2695	0.14265	0.12214	0.21418	0.092807	0.82672	0.22961	0.1396	0.094489	0.92916	0.29923	0.32289	0.037585	0.076456	0.12205	0.057901	0.12403	0.23105	0.43227	0.32571	0.78491	0.40907	0.65378	0.39808	0.8912	0.65564
RootDryWeight	0.36507	0.4407	0.94381	0.86982	0.45648	0.058087	0.066493	0.031511	0.00025705	0.0068768	0.24718	0.83642	0.59022	0.46787	0.77988	0.59657	0.56628	0.70792	0.0024848	0.011059	0.0081104	0.17722	0.025375	0.081344	0.099656	0.033127	0.034826	0.46545	0.40493	0.81909	0.079716	0.27104	0.65031	0.026793	0.19419	3.9631e-11	NA	0.00098778	0.0014824	0.0024791	0.0050883	0.00016734	0.00738	0.0027223	0.11053	0.2951	0.45503	0.26852	0.80573
RosetteDryWeitgh	0.29202	0.87406	0.71697	0.83574	0.06638	0.0062084	0.061077	0.0043693	2.4187e-06	0.000307	0.20813	0.34188	0.20706	0.89442	0.63808	0.70332	0.094892	0.50387	1.2694e-06	9.0977e-05	5.4821e-06	0.0024282	9.4582e-05	0.00088445	0.0014989	0.00054127	0.00042531	0.013724	0.0491	0.24669	0.0040785	0.015221	0.117	0.0057523	0.0077042	NA	3.9631e-11	1.3011e-05	2.0043e-07	2.3189e-06	1.0008e-05	7.0786e-08	2.8081e-05	0.00032579	0.0035832	0.1932	0.12534	0.13694	0.71139
Serine	0.14369	0.97129	0.89602	0.73214	0.0043547	0.47081	0.53167	0.80824	0.12368	0.053835	0.17215	0.11493	0.83265	2.6869e-07	1.7862e-06	6.3727e-14	3.7748e-14	NA	3.0881e-05	3.1662e-06	6.6427e-05	0.0085686	0.081792	0.0018404	0.0048944	0.00031101	7.6499e-05	0.00035822	4.3358e-07	9.3545e-06	5.0246e-07	0.0002538	0.048107	0.32487	0.052083	0.50387	0.70792	0.15802	0.10247	0.033706	0.048843	0.83274	0.089168	0.68421	0.34428	0.24639	0.022063	1.9142e-05	0.00067436
Shikimic acid	0.74514	0.23886	0.0861	0.21373	0.12149	0.50552	0.85103	0.55204	0.0013286	0.96031	0.042481	0.88563	0.57004	0.031585	0.31996	0.062369	0.0020726	0.0016217	0.1298	0.084289	0.0015435	0.0029108	0.96321	0.46825	0.25198	0.252	0.19816	0.077419	0.0018266	0.076109	0.085105	0.066256	2.0666e-06	0.83719	0.25985	0.39638	0.082996	0.63486	0.88732	0.59131	0.40605	0.88195	0.099849	0.83419	0.36472	0.00058727	0.0038473	0.0076112	0.0016973
Sinapoyl.glucoside_387	0.014461	0.0055437	0.0055902	0.015623	0.088568	0.39363	0.85787	0.23402	0.83342	0.67278	0.96463	0.54607	0.77297	0.05822	0.53483	0.41419	0.49095	0.11914	0.48604	0.13197	0.40645	0.6555	0.97798	0.28554	0.10704	0.23905	0.26277	0.14947	0.27776	0.31461	0.25558	0.029544	0.28807	0.09568	0.2077	0.38386	0.11176	0.20686	0.11861	0.044021	0.030939	0.27833	0.45421	0.55877	0.12115	0.00036603	0.00017159	0.0077906	0.002479
Sorbose	0.16274	0.32577	0.02623	0.031613	0.15251	0.45891	0.29487	0.61083	0.26801	0.052837	0.67977	0.824	0.88156	0.026669	0.13421	0.083153	0.00011816	0.0014409	0.00064627	0.005864	5.4378e-11	0.0027587	0.0072295	0.00078084	0.00017037	8.1238e-05	1.3736e-05	0.0015663	0.00010935	0.019079	8.2828e-05	0.0029045	0.026639	0.53047	0.34456	0.0074344	0.089651	0.078744	0.0089816	0.0078299	0.0055128	0.00040461	1.305e-05	0.025063	0.0019939	0.096907	0.000604	0.0067322	0.033608
Starch	0.13708	0.55811	0.13038	0.10522	0.0024301	0.031437	0.00046693	0.0036246	0.0018753	0.00051637	0.50093	0.81003	0.44859	0.39746	0.49683	0.44978	0.0048194	0.089168	1.2454e-06	0.00036644	3.5776e-07	6.5492e-05	0.00010246	6.7102e-05	1.266e-06	1.8624e-05	3.0661e-06	0.00013846	0.00054806	0.023996	0.00014209	2.7865e-05	0.042536	0.0044704	0.044417	2.8081e-05	0.00738	0.0020245	7.698e-06	3.3264e-05	9.9791e-05	4.444e-08	NA	2.0621e-07	6.5104e-06	0.63405	0.015548	0.029284	0.32123
StomatalLength	0.037959	0.042463	0.79767	0.10523	0.30377	0.21631	0.25763	0.035427	0.14943	0.22666	0.85207	0.91092	0.46397	0.78455	0.98205	0.93325	0.27895	0.37148	0.03033	0.0040702	0.22061	0.92897	0.48448	0.78282	0.75502	0.83855	0.72721	0.87847	0.42882	0.3503	0.91784	0.66583	0.083701	0.16996	0.10329	0.14585	0.26399	0.85031	0.68275	0.92983	0.92635	0.93969	0.39546	0.38956	0.048308	0.78129	0.77613	0.35228	0.69867
StomatalWidth	0.75783	0.09682	0.23934	0.029509	0.93096	0.11328	0.0026592	0.019915	0.14152	0.96659	0.61181	0.29591	0.86139	0.96928	0.93812	0.70592	0.67025	0.68051	0.27371	0.19772	0.62631	0.65927	0.4064	0.58117	0.62816	0.72488	0.43037	0.79827	0.37719	0.84934	0.55723	0.74315	0.71775	0.88388	0.37863	0.5638	0.11917	0.87894	0.41106	0.5143	0.44624	0.58882	0.62415	0.010087	0.18515	0.60622	0.59406	0.70587	0.99772
Succinic acid	0.29421	0.068718	0.010227	0.062071	0.0095829	0.006492	0.0029876	0.046147	0.48378	0.039829	0.04705	0.8608	0.72504	0.53992	0.23833	0.94419	0.16894	0.51287	1.2106e-05	0.00062536	3.7969e-05	4.1415e-05	0.00021799	0.0077322	0.00053832	0.0050746	0.0028247	0.0054865	8.5365e-05	0.014916	0.011744	0.00089359	2.5132e-06	0.051579	0.0034591	0.0024483	0.14895	0.046046	0.00077686	0.0027753	0.00158	0.00019462	1.2419e-05	6.9382e-05	0.0088498	0.37215	0.027066	0.14389	0.29032
Sucrose	0.98584	0.21317	0.061726	0.056048	0.01228	0.23628	0.21822	0.37898	0.38336	0.010194	0.31516	0.65712	0.42951	0.16905	0.72947	0.098757	0.00020201	0.0057107	0.00069067	0.00086941	1.7078e-07	5.2966e-05	0.12075	0.0038555	0.0018527	0.0062461	0.00071703	0.021044	0.00071359	0.071676	0.0096972	0.0064276	7.4054e-05	0.10525	0.069534	0.030792	0.47834	0.021381	0.0010013	0.0015494	0.00051329	0.0015027	4.8657e-07	0.023782	0.0047568	0.031626	8.2523e-05	0.0012941	0.0040062
Threonine	0.14131	0.43427	0.97702	0.57634	0.063159	0.76537	0.53296	0.76651	0.076126	0.0031853	0.24816	0.037122	0.48904	1.3645e-06	3.8156e-05	NA	9.7988e-13	6.3727e-14	0.0022199	0.0004604	0.013141	0.13098	0.38514	0.059818	0.02179	0.0050258	0.007515	8.9601e-05	0.00059299	0.00016678	1.6744e-05	0.00401	0.81938	0.86284	0.51265	0.70332	0.59657	0.2896	0.16432	0.083182	0.1454	0.93171	0.44978	0.64779	0.34022	0.61728	0.094076	0.005869	0.04354
Trehalose	0.59423	0.017531	0.0058802	0.020299	0.0013034	0.14303	0.15642	0.79255	0.94316	0.057973	0.46434	0.36803	0.47576	0.061072	0.016567	0.13098	0.0012939	0.0085686	1.9072e-06	5.1839e-05	4.3771e-08	NA	1.9553e-05	0.00087137	0.00039958	2.5472e-05	4.5973e-05	0.00028084	5.9413e-05	3.8693e-05	6.3747e-06	7.1979e-06	0.0011848	0.00013993	0.00092148	0.0024282	0.17722	0.0039007	0.00013609	5.1869e-05	7.7629e-05	0.0032012	6.5492e-05	0.019832	0.48962	0.40707	0.11111	0.00090626	0.013339
Tyrosine	0.66034	0.21053	0.12528	0.24653	0.0001191	0.089075	0.14693	0.10198	0.010607	0.22143	0.28172	0.37721	0.42029	0.017747	7.8603e-05	0.059818	0.033467	0.0018404	2.9099e-06	0.00032239	6.9922e-06	0.00087137	6.0602e-08	NA	0	0	0	0.0024764	1.8188e-08	2.1172e-07	2.0508e-10	5.37e-09	0.091354	0.16729	5.7517e-06	0.00088445	0.081344	0.005134	5.8594e-05	0.00011848	0.00029252	0.00020025	6.7102e-05	0.0080714	0.012408	0.93622	0.068483	0.059456	0.37279
Urea	0.16694	0.85836	0.97523	0.92697	0.34447	0.0015269	0.73217	0.47813	0.13339	0.15389	0.0014136	0.00023709	NA	0.40626	0.34975	0.48904	0.22697	0.83265	0.13538	0.24731	0.08808	0.47576	0.070178	0.42029	0.79857	0.70347	0.84097	0.60709	0.49024	0.86254	0.57635	0.78176	0.99169	0.85111	0.99818	0.20706	0.59022	0.29667	0.13859	0.22967	0.29765	0.16304	0.44859	0.40094	0.077569	0.5007	0.75495	0.7647	0.90349
Valine	0.83349	0.022453	0.016816	0.13056	0.00090132	0.32039	0.13733	0.22798	0.41041	0.56178	0.16288	0.9954	0.57635	5.4977e-05	1.8882e-07	1.6744e-05	6.2477e-06	5.0246e-07	8.8262e-06	0.00037286	2.5954e-07	6.3747e-06	7.6762e-07	2.0508e-10	5.1226e-13	0	4.4409e-16	5.1071e-09	1.5399e-09	5.0515e-13	NA	1.5188e-13	0.57788	0.052403	0.00263	0.0040785	0.079716	0.018603	0.0013157	0.00061167	0.0020731	0.0011755	0.00014209	0.012361	0.028419	0.27743	0.21335	0.056343	0.47502
WUEi	0.046797	0.20198	0.005557	0.0036341	0.061379	8.6436e-05	0	5.3917e-07	0.00033578	0.017976	0.75968	0.62523	0.40094	0.83523	0.80809	0.64779	0.69843	0.68421	0.0083566	0.14037	0.011114	0.019832	0.00078101	0.0080714	8.0293e-05	0.0025359	0.0017063	0.014115	0.03749	0.11768	0.012361	0.0023182	0.7769	0.28516	0.10286	0.00032579	0.0027223	0.0027454	1.3944e-05	5.3704e-05	8.8575e-05	2.8009e-07	2.0621e-07	NA	9.1596e-05	0.81848	0.030998	0.3495	0.97884
[truncated: 34 more columns]
